# Supplementary material for: Comparative Metatranscriptomics of Periodontitis Supports a Common Polymicrobial Shift in Metabolic Function and Identifies Novel Putative Disease-Associated ncRNAs
Source: Front Microbiol. 2020 Apr 9;11:482. doi: 10.3389/fmicb.2020.00482 (PMC7160235; doi:10.3389/fmicb.2020.00482)
Supplement: TABLE S1 — List of differentially expressed transcripts estimated form the pooled dataset spanning 48 healthy and 49 disease samples. A list of 859 DE transcripts with logFC > 1 or logFC < −1 and p < 0.05. [file Table_1.XLSX]

## Sheet: Up-regulated
HOMD_organism	Function of CDS in transcript	logFC	Known ncRNA identified in transcript
Porphyromonas_gingivalis_ATCC_33277	hypothetical protein HMPREF1553_01207	8.19441	tRNA
Tannerella_forsythia_92A2	ATP-binding protein	8.06797	Bacteroidales-1
Fusobacterium_nucleatum_polymorphum_ATCC_10953	membrane protein	7.9237	-
Tannerella_forsythia_ATCC_43037	Ribosomal protein S19	7.49817	-
Scardovia_wiggsiae_F0424	hypothetical protein	7.41253	tmRNA
Yersinia_pestis_KIM_D27	phage integrase, partial	7.35872	tRNA
Tannerella_forsythia_ATCC_43037	4-hydroxybutyryl-CoA dehydratase	7.2693	Cobalamin
Dichelobacter nodosus VCS1703A	10Sa RNA (tmRNA)	7.24473	tmRNA
Tannerella_forsythia_ATCC_43037	surface layer protein B	7.1208	-
Porphyromonas_gingivalis_W83	tRNA	7.05059	tRNA
Tannerella_forsythia_ATCC_43037	DNA-directed RNA polymerase subunit beta	7.02945	-
Lactobacillus oris strain J-1	transfer-messenger RNA	6.98209	tRNA
Treponema sp. OMZ 838	tmRNA	6.97202	tmRNA
Tannerella_forsythia_92A2	outer membrane protein, OMP85 family	6.88654	-
Prevotella_oral_taxon_317_F0108	tRNA	6.8684	tRNA
Prevotella_intermedia_17	dihydrolipoyl dehydrogenase	6.86647	Bacteroidales-1
Tannerella_forsythia_ATCC_43037	PBS lyase HEAT-like repeat protein	6.85133	tRNA
Prevotella enoeca strain F0113	tRNA	6.83666	tRNA
Fusobacterium_nucleatum_animalis_F0419	membrane protein	6.83449	-
Proteus_mirabilis_ATCC_29906	PA2819, partial	6.6917	tRNA
Prevotella_multiformis_DSM_16608	hypothetical protein	6.64826	tmRNA
Parvimonas_micra_ATCC_33270	ribonucleoside triphosphate reductase	6.56869	-
Fusobacterium_nucleatum_polymorphum_ATCC_10953	recombinase, Resolvase homolog YokA	6.5367	tmRNA
Fusobacterium_nucleatum_animalis_4_8	dioxygenase, L-beta-lysine 5,6-aminomutase alpha subunit	6.42266	-
Actinomyces_oral_taxon_171_F0337	universal stress family protein, partial	6.4149	tmRNA
Leptotrichia buccalis C-1013-b	SRP RNA; RNA component of signal recognition particle	6.39526	-
Lactobacillus_reuteri_JCM_1112	tRNA	6.38918	tRNA
Synergistetes_SGP1	glycine dehydrogenase (decarboxylating) beta subunit	6.35546	-
Fusobacterium_nucleatum_animalis_4_8	membrane protein, Outer membrane protein assembly factor BamA	6.3366	-
Parvimonas_micra_ATCC_33270	aminopeptidase C	6.33634	S15
Parvimonas_micra_ATCC_33270	glycine dehydrogenase subunit 2	6.2582	-
Porphyromonas_gingivalis_ATCC_33277	elongation factor Tu	6.24404	tRNA
Desulfobulbus_oral_taxon_041_Dsb2	thioesterase superfamily protein	6.24334	tRNA
Porphyromonas_endodontalis_ATCC_35406	serine type site-specific recombinase	6.21831	tRNA
Porphyromonas_gingivalis_W83	membrane protein	6.20321	-
Veillonella_oral_taxon_780_F0422	hypothetical protein	6.17711	tRNA
Kingella_denitrificans_ATCC_33394	universal stress family protein, partial	6.15626	tmRNA
Parvimonas_oral_taxon_110_F0139	hypothetical protein	6.14724	tRNA
Johnsonella_ignava_ATCC_51276	hypothetical protein	6.1344	-
Parvimonas_micra_ATCC_33270	molecular chaperone DnaK	6.08516	-
Porphyromonas_gingivalis_ATCC_33277	DNA-directed RNA polymerase subunit beta	6.06598	-
Parvimonas_micra_ATCC_33270	dihydrolipoyl dehydrogenase	6.06288	-
Parvimonas_micra_ATCC_33270	1-deoxy-D-xylulose-5-phosphate synthase	6.01019	-
Parvimonas_micra_ATCC_33270	formate acetyltransferase	5.99106	-
Alkaliphilus oremlandii OhILAs	hypothetical protein	5.98723	6S
Parvimonas_micra_ATCC_33270	zinc ABC transporter permease	5.98452	-
Synergistetes_SGP1	Glycine/sarcosine/betaine reductase component B subunits	5.98365	Glycine
Fretibacterium fastidiosum	tRNA	5.97814	tRNA
Actinomyces_oral_taxon_171_F0337	universal stress family protein, partial	5.96656	tRNA
Neisseria_elongata_ATCC_29315	hypothetical protein predicted by Glimmer/Critica	5.93469	tRNA
Parvimonas_micra_ATCC_33270	peptidase C69	5.88242	-
Actinomyces_oral_taxon_171_F0337	universal stress family protein, partial	5.87556	tmRNA
Fusobacterium_nucleatum_animalis_4_8	tyrosine phenol-lyase	5.8566	-
Parvimonas_micra_ATCC_33270	nucleoside-diphosphate sugar epimerase	5.83779	-
Tannerella forsythia 92A2	Bacterial RNase P class A	5.81893	RNaseP_bact_a
Fusobacterium_nucleatum_nucleatum_ATCC_25586	galactose/methyl galaxtoside transporter ATP-binding proteins	5.79559	-
Porphyromonas_gingivalis_ATCC_33277	preprotein translocase subunit SecY	5.7937	-
Propionibacterium_avidum_ATCC_25577	hypothetical protein	5.78914	tmRNA
Porphyromonas_gingivalis_ATCC_33277	hypothetical protein HMPREF1555_01842	5.78193	Bacteroidales-1
Tannerella forsythia 92A2	proteolysis tag peptide encoded by tmRNA Tanne_forsy_43037	5.77908	tmRNA
Corynebacterium_matruchotii_ATCC_33806	Poly(3-hydroxybutyrate) depolymerase	5.73838	tRNA
Fusobacterium_nucleatum_nucleatum_ATCC_25586	electron transfer flavoprotein subunit alpha	5.719	-
Parvimonas_micra_ATCC_33270	peptide ABC transporter substrate-binding protein	5.69589	L20_leader
Parvimonas_micra_ATCC_33270	2-amino-3-ketobutyrate CoA ligase	5.69148	sraA
Parvimonas_micra_ATCC_33270	Xaa-His dipeptidase	5.66907	-
Parvimonas_micra_ATCC_33270	transcriptional regulator, Fur family, Peroxide-responsive repressor PerR	5.63699	tRNA
Pseudomonas protegens CHA0	tmRNA	5.62602	tmRNA
Parvimonas_micra_ATCC_33270	30S ribosomal protein S4	5.62444	-
Fusobacterium_nucleatum_nucleatum_ATCC_25586	elongation factor G	5.60578	-
Porphyromonas_gingivalis_W83	hypothetical protein	5.59771	Cobalamin
Synergistetes_SGP1	UDP-N-acetylglucosamine pyrophosphorylase	5.59389	tRNA
Parvimonas_micra_ATCC_33270	elongation factor P	5.59025	-
Parvimonas_micra_ATCC_33270	membrane protein insertase, YidC/Oxa1 family	5.58599	CRISPR-DR41
Porphyromonas_gingivalis_ATCC_33277	phosphoserine aminotransferase	5.58271	-
Parvimonas_micra_ATCC_33270	ATP synthase, V-type sodium ATPase subunit C	5.54705	-
Propionibacterium_avidum_ATCC_25577	hypothetical protein	5.4935	tmRNA
Fusobacterium_nucleatum_animalis_F0419	citrate lyase subunit alpha	5.48356	-
Porphyromonas_gingivalis_ATCC_33277	bifunctional preprotein translocase subunit SecD/SecFs	5.4803	-
Parvimonas_micra_ATCC_33270	formate--tetrahydrofolate ligase	5.43972	-
Parvimonas_micra_ATCC_33270	iron permease	5.40482	-
Porphyromonas_gingivalis_ATCC_33277	anaerobic ribonucleoside triphosphate reductase	5.39988	sau-50
Peptostreptococcus_stomatis_DSM_17678	DNA polymerase III subunit gamma/tau	5.38107	Bacteria_small_SRP
Parvimonas_micra_ATCC_33270	glycine/sarcosine/betaine reductase complex protein C subunit betas	5.37772	-
Fusobacterium_nucleatum_vincentii_ATCC_49256	elongation factor G	5.34748	-
Parvimonas_oral_taxon_110_F0139	30S ribosomal protein S7	5.34424	-
Synechococcus sp. JA-3-3Ab	trmE	5.34281	tmRNA
Parvimonas_micra_ATCC_33270	DNA-directed RNA polymerase subunit beta	5.30176	-
Fusobacterium_nucleatum_polymorphum_ATCC_10953	possible zinc (Zn2+)-dependent alcohol dehydrogenase	5.27669	Lysine
Fusobacterium_nucleatum_animalis_F0419	diguanylate phosphodiesterase	5.27457	-
Actinomyces_oral_taxon_171_F0337	universal stress family protein, partial	5.2073	-
Parvimonas_micra_ATCC_33270	hypothetical protein	5.19871	-
Corynebacterium_matruchotii_ATCC_33806	F0F1 ATP synthase subunit alpha	5.18676	-
Peptoclostridium difficile BJ08	tmRNA	5.17345	tmRNA
Fusobacterium_nucleatum_vincentii_ATCC_49256	short-chain fatty acid transporter	5.15837	-
Parvimonas_micra_ATCC_33270	hypothetical protein	5.154	-
Mogibacterium_timidum_ATCC_33093	proline reductase	5.14686	isrG
Fusobacterium_nucleatum_vincentii_ATCC_49256	glycerol kinase	5.14567	-
Parvimonas_micra_ATCC_33270	carbamate kinase BLAST	5.11886	-
Fusobacterium_nucleatum_vincentii_ATCC_49256	acyl-CoA dehydrogenase	5.10511	-
Fusobacterium_nucleatum_vincentii_ATCC_49256	pyruvate:ferredoxin (flavodoxin) oxidoreductase	5.104	-
Dialister_invisus_DSM_15470	hypothetical protein	5.08822	tRNA
Corynebacterium_matruchotii_ATCC_33806	phosphoglycerate kinase	5.06895	-
Synergistetes_SGP1	Cation/multidrug efflux pump	5.05689	-
Synergistetes_SGP1	SSU ribosomal protein S5P	5.05571	-
Fusobacterium_nucleatum_vincentii_ATCC_49256	DNA-directed RNA polymerase subunit alpha	5.04911	-
Fusobacterium_nucleatum_vincentii_ATCC_49256	DNA-directed RNA polymerase subunit beta	5.04725	-
Parvimonas_micra_ATCC_33270	beta-aspartyl peptidase, Glycine reductase complex component B subunits alpha and beta	4.98573	-
Fusobacterium nucleatum subsp. animalis strain KCOM 1325	hypothetical protein	4.95811	-
Actinomyces_graevenitzii_C83	recombinase family protein	4.94922	tmRNA
Parvimonas_micra_ATCC_33270	electron transporter RnfC	4.93646	rydB
Parvimonas_micra_ATCC_33270	V-type ATP synthase subunit B	4.92504	-
Parvimonas_micra_ATCC_33270	uridine phosphorylase	4.88701	-
Parvimonas_micra_ATCC_33270	haloacid dehalogenase	4.87672	STnc370
Streptococcus_infantarius_infantarius_ATCC_BAA-102	hypothetical protein	4.86963	RNaseP_bact_b
Parvimonas_micra_ATCC_33270	single-stranded DNA-binding protein	4.85068	-
Selenomonas_sputigena_ATCC_35185	DNA-directed DNA polymerase	4.84595	-
Parvimonas_micra_ATCC_33270	PF14262 domain protein	4.83432	-
Fusobacterium nucleatum	tRNA	4.82493	tRNA
Fusobacterium_nucleatum_animalis_4_8	amino acid carrier protein	4.82288	-
Corynebacterium_matruchotii_ATCC_33806	peroxidase	4.81229	-
Fusobacterium_nucleatum_animalis_F0419	peptidylprolyl isomerase	4.80796	-
Fusobacterium_nucleatum_vincentii_ATCC_49256	isoleucyl-tRNA synthetase	4.7918	-
Porphyromonas gingivalis	tmRNA	4.78866	tmRNA
Parvimonas_micra_ATCC_33270	peroxiredoxin, Alkyl hydroperoxide reductase subunit C	4.78775	-
Actinomyces_viscosus_C505	conserved domain protein	4.77964	tRNA
Parvimonas_micra_ATCC_33270	elongation factor Tu	4.77733	-
Actinomyces_oral_taxon_171_F0337	universal stress family protein, partial	4.75763	6S
Actinomyces_naeslundii_MG1	hypothetical protein	4.73725	-
Fusobacterium_nucleatum_animalis_F0419	flavodoxin	4.7137	-
Parvimonas micra	hypothetical protein	4.71368	Bacteria_small_SRP
Fusobacterium_nucleatum_animalis_4_8	urocanate hydratase	4.6985	-
Fusobacterium_nucleatum_animalis_F0419	glutaconyl-CoA decarboxylase subunit alpha	4.67463	-
Parvimonas_micra_ATCC_33270	glycine radical enzyme, YjjI family	4.67045	-
Eubacterium brachy	cinnamoyl-CoA--phenyllactate CoA-transferase	4.66661	-
Parvimonas_micra_ATCC_33270	peptide ABC transporter ATPase	4.64226	-
Parvimonas_oral_taxon_110_F0139	S-adenosylmethioninessynthase-like, partial	4.60734	tRNA
Parvimonas_micra_ATCC_33270	formate dehydrogenase subunit alpha	4.59001	-
Fusobacterium_nucleatum_animalis_4_8	3-oxoacyl- reductase [Fusobacterium nucleatumssubsp. animalis 4_8, 3-oxoacyl-[acyl-carrier-protein] reductase FabG	4.58225	-
Fusobacterium_nucleatum_vincentii_ATCC_49256	potassium transporter, Putative K(+)-stimulated pyrophosphate-energized sodium pump	4.57393	-
Parvimonas_micra_ATCC_33270	amino acid ABC transporter permease, Inner membrane transporter YjeM	4.57268	-
Streptococcus_anginosus_CCUG_39159	hypothetical protein ANG_1552	4.56216	tmRNA
Parvimonas micra	membrane protein	4.55612	-
Fusobacterium_nucleatum_nucleatum_ATCC_25586	30S ribosomal protein S7	4.52774	-
Parvimonas_oral_taxon_393_F0440	S-adenosylmethioninessynthase-like, partial	4.47429	tRNA
Streptococcus_mitis_biovar_2_SK95	conserved domain protein	4.43714	tRNA
Parvimonas_micra_ATCC_33270	amino acid permease	4.41602	-
Fusobacterium_nucleatum_animalis_F0419	zinc ABC transporter permease	4.38957	-
Fusobacterium_nucleatum_vincentii_ATCC_49256	pyridoxamine 5'-phosphate oxidase family protein	4.38625	-
Fusobacterium_nucleatum_nucleatum_ATCC_25586	glutaconyl-COA decarboxylase subunit beta	4.36732	-
Fusobacterium_nucleatum_animalis_4_8	acyl-CoA dehydrogenase	4.36681	psRNA6
Fusobacterium_nucleatum_nucleatum_ATCC_25586	elongation factor Tu	4.36173	-
Parvimonas_micra_ATCC_33270	RNA polymerase sigma factor RpoD	4.32994	RNaseP_bact_a
Fusobacterium_nucleatum_vincentii_ATCC_49256	glutaconate CoA-transferase subunit A, partial	4.29752	-
Fusobacterium_nucleatum_nucleatum_ATCC_25586	nitrogen fixation iron-sulfur protein, Electron transport complex protein RnfC	4.2967	-
Streptococcus_parasanguinis_ATCC_15912	APC family arginine/ornithine antiporter	4.27815	-
Tannerella_forsythia_ATCC_43037	sigma factor regulatory protein, FecR/PupR family	4.26849	-
Fusobacterium_nucleatum_animalis_F0419	ATPase, partial	4.22869	tRNA
Actinobaculum_P1_oral_taxon_183_F0552	hypothetical protein	4.22333	tRNA
Parvimonas_micra_ATCC_33270	formate transporter FocA	4.2177	-
Fusobacterium_necrophorum_funduliforme_1_1_36S	2-hydroxyglutaryl-CoA dehydratase	4.16787	-
Streptococcus_constellatus_pharyngis_SK1060	molecular chaperone	4.16238	-
Porphyromonas_catoniae_F0037	putative membrane protein	4.14326	tRNA
Streptococcus_salivarius_JIM8780	enolase	4.12955	-
Actinomyces_oral_taxon_171_F0337	universal stress family protein, partial	4.11625	-
Streptococcus_anginosus_SK52	agglutinin receptor family protein, partial	4.09175	-
Neisseria_elongata_ATCC_29315	Bbp50, Putative lambdoid prophage Rac integrase	4.07305	tmRNA
Corynebacterium_matruchotii_ATCC_33806	transferase, RNA-splicing ligase RtcB	4.05493	Cobalamin
Streptococcus_constellatus_pharyngis_SK1060	ferritin	4.02258	csRNA
Parvimonas micra	hypothetical protein	4.01474	tmRNA
Actinomyces_gerencseriae_DSM_6844	SAM-dependent methyltransferase	4.00939	-
Streptococcus_oralis_Uo5	enolase	4.00498	-
Actinomyces naeslundii	hypothetical protein	4.00393	Bacteria_small_SRP
Capnocytophaga ochracea DSM 7271	proteolysis tag peptide encoded by tmRNA	3.98675	tmRNA
Fusobacterium_nucleatum_nucleatum_ATCC_25586	Ribosomal protein S19	3.97773	-
Corynebacterium_matruchotii_ATCC_33806	RND transporter	3.92936	RNaseP_bact_a
Porphyromonas_gingivalis_ATCC_33277	YihY family protein	3.9203	RNaseP_nuc
Streptococcus_parasanguinis_II_F0405	DNA-directed RNA polymerase subunit alpha	3.89716	-
Oribacterium_oral_taxon_078_F0262	peptidoglycan N-acetylglucosamine deacetylase A	3.87419	-
Veillonella parvula DSM 2008	tRNA	3.86696	tRNA
Dialister_invisus_DSM_15470	ATPase AAA	3.85881	6S
Parvimonas_micra_ATCC_33270	potassium transporter, Putative K(+)-stimulated pyrophosphate-energized sodium pump	3.85755	-
Eubacterium_saburreum_DSM_3986	S-ribosylhomocysteinase	3.85444	6S
Atopobium_oral_taxon_810_F0209	ATPase	3.85129	tRNA
Actinomyces_oral_taxon_171_F0337	universal stress family protein, partial	3.84995	-
Tannerella forsythia 3313	2-oxoglutarate ferredoxin oxidoreduxtase subunit gamma	3.83982	-
Fusobacterium_nucleatum_animalis_4_8	50S ribosomal protein L1	3.79046	L10_leader
Fusobacterium_nucleatum_vincentii_ATCC_49256	4-hydroxy-3-methylbut-2-enyl diphosphate reductase	3.77404	tRNA
Fusobacterium_nucleatum_vincentii_ATCC_49256	(R)-2-hydroxyglutaryl-CoA dehydratase subunit alpha	3.75549	-
Corynebacterium_matruchotii_ATCC_33806	LpqU family protein	3.71328	-
Porphyromonas_gingivalis_ATCC_33277	gingipain-sensitive ligand A	3.69399	-
Proteus_mirabilis_ATCC_29906	hypothetical protein	3.69338	tRNA
Actinomyces radicidentis	hypothetical protein	3.69143	-
Actinomyces_oral_taxon_171_F0337	universal stress family protein, partial	3.66571	tRNA
Streptococcus parasanguinis	rRNA	3.66335	rRNA
Fusobacterium_nucleatum_animalis_F0419	50S ribosomal protein L13	3.66304	-
Streptococcus_anginosus_SK52	threonine synthase	3.661	tRNA
Prevotella_oral_taxon_302_F0323	pyruvate:ferredoxin oxidoreductase	3.64343	-
Parvimonas_micra_ATCC_33270	alkyl sulfatase	3.61198	-
Peptostreptococcus_stomatis_DSM_17678	tRNA	3.59872	tRNA
Rothia_dentocariosa_ATCC_17931	ATP-dependent helicase family protein	3.59358	-
Jonquetella_anthropi_DSM_22815	tRNA	3.55806	tRNA
Eubacterium sp.	DNA integrity scanning family protein	3.55425	-
Streptococcus_parasanguinis_II_F0405	elongation factor G	3.55234	-
Desulfobulbus sp. ORNL	ssrA	3.51268	tmRNA
Streptococcus_gordonii_Challis_CH1	ABC transporter ATP-binding protein BLAST match (swissprot): Putative ABC transporter ATP-binding protein PH1815 OS=Pyrococcus horikoshii (strain ATCC 700860 / DSM 12428 / JCM 9974 / NBRC 100139 / OT-3) GN=PH1815 PE=3 SV=1	3.49161	-
Parvimonas_micra_ATCC_33270	alanine glycine permease	3.48148	-
Eubacterium_saburreum_DSM_3986	iron transporter FeoA	3.4717	-
Streptococcus_sanguinis_SK36	metallo-beta-lactamase	3.42686	-
Actinomyces naeslundii	hypothetical protein	3.42341	RNaseP_bact_a
Peptoniphilus_indolicus_ATCC_29427	hypothetical protein	3.38693	tRNA
Actinomyces_oral_taxon_448_F0400	molecular chaperone GroEL	3.32745	-
Olsenella uli	tRNA	3.31863	tRNA
Streptococcus_mutans_UA_159	threonine synthase	3.27234	tRNA
Fusobacterium_nucleatum_animalis_F0419	enolase	3.22433	-
Dialister_micraerophilus_DSM_19965	ssrA	3.18669	tRNA
Veillonella_parvula_DSM_2008	hypothetical protein	3.17219	-
Veillonella_parvula_DSM_2008	catalase domain-containing protein	3.16994	-
Eubacterium minutum	Nif3-like dinuclear metal center hexameric protein	3.16644	RNaseP_bact_a
Streptococcus_oral_taxon_071_73H25AP	conserved domain protein	3.15348	sau-6072
Streptococcus parasanguinis	rRNA	3.13535	rRNA
Corynebacterium_matruchotii_ATCC_33806	single-stranded DNA-binding protein	3.10443	tmRNA
Veillonella_dispar_ATCC_17748	S-layer protein	3.08418	-
Actinomyces_graevenitzii_C83	recombinase family protein	3.08082	tmRNA
Rothia_dentocariosa_ATCC_17931	ATP-dependent DNA helicase family protein	3.0739	-
Actinomyces_oral_taxon_171_F0337	universal stress family protein, partial	3.06071	-
Mogibacterium diversum	tmRNA	3.04366	tmRNA
Streptococcus_anginosus_CCUG_39159	hypothetical protein ANG_1552	3.03816	tmRNA
Streptococcus_intermedius_JTH08	proton-translocating ATPase subunit epsilon	3.03773	-
Streptococcus oligofermentans	chromosomal replication initiation protein Dna A	3.03734	6S
Propionibacterium_propionicum_F0230a	hypothetical protein	3.03319	-
Streptococcus_anginosus_SK52	DNA-directed RNA polymerase subunit alpha	2.99429	-
Actinomyces_oral_taxon_175_F0384	hemolysin	2.96025	-
Leptotrichia_oral_taxon_215_W9775	tRNA	2.95559	tRNA
Parvimonas_micra_ATCC_33270	trypsin, Serine protease Do-like HtrA	2.92629	-
Eikenella_corrodens_ATCC_23834	cell division protein ZapA	2.92413	6S
Fusobacterium_nucleatum_animalis_F0419	TIGR03545 family protein	2.91936	Bacteria_small_SRP
Veillonella_atypica_ACS-134-V-Col7a	respiratory nitrate reductase subunit alpha	2.91894	-
Streptococcus_oral_taxon_071_73H25AP	molecular chaperone DnaJ	2.91303	-
Streptococcus_anginosus_CCUG_39159	hypothetical protein ANG_1552	2.90923	tmRNA
Fusobacterium_nucleatum_animalis_F0419	chaperone dnaK	2.89967	-
Rothia_dentocariosa_M567	permease	2.89315	-
Eubacterium brachy	peptidoglycan endopeptidase	2.88195	-
Actinomyces meyeri	ATP-dependent chaperone ClpB	2.8813	-
Rothia_dentocariosa_ATCC_17931	UvrD/REP helicase family protein	2.88011	-
Proteus_mirabilis_ATCC_29906	hypothetical protein	2.84936	tRNA
Rothia_dentocariosa_ATCC_17931	hypothetical protein	2.83429	-
Enterococcus_durans_ATCC_6056	hypothetical protein	2.82215	RNaseP_bact_a
Veillonella_dispar_ATCC_17748	S-layer protein	2.81881	-
Streptococcus constellatus	antisense transcript, FtsK/SpoIIIE family protein	2.80754	-
Fusobacterium hwasookii ChDC F300	hypothetical protein	2.80711	RNaseP_bact_a
Eubacterium brachy	Na/H antiporter family protein	2.80509	-
Actinomyces_viscosus_C505	cysteine synthase, O-acetylserine sulfhydrylase	2.80337	-
Campylobacter_gracilis_RM3268	ssrA	2.7977	tmRNA
Actinomyces_oral_taxon_175_F0384	MFS transporter	2.78617	-
Corynebacterium_matruchotii_ATCC_33806	ABC transporter ATP-binding protein	2.78544	-
Actinomyces_oral_taxon_171_F0337	universal stress family protein, partial	2.7495	-
Streptococcus_constellatus_pharyngis_SK1060	conserved domain protein	2.74945	-
Veillonella_parvula_DSM_2008	preprotein translocase subunit SecY	2.73985	-
Streptococcus_oralis_Uo5	ABC transporter substrate-binding protein	2.71854	-
Streptococcus_parasanguinis_ATCC_15912	translation elongation factor EF-Tu	2.71596	-
Streptococcus_anginosus_CCUG_39159	preprotein translocase subunit	2.70591	-
Veillonella_parvula_DSM_2008	TonB-dependent receptor plug	2.70419	-
Streptococcus intermedius	23S rRNA	2.70359	rRNA
Streptococcus constellatus	rRNA	2.69544	rRNA
Streptococcus_anginosus_CCUG_39159	dihydroxyacetone kinase	2.68951	CRISPR-DR51
Actinomyces_viscosus_C505	proline:sodium symporter	2.68861	FMN
Streptococcus_mutans_UA_159	molecular chaperone	2.67676	-
Actinomyces_oral_taxon_175_F0384	phosphomannomutase	2.66806	-
Streptococcus_constellatus_pharyngis_SK1060	formate C-acetyltransferase	2.66801	-
Rothia_dentocariosa_M567	protease	2.66752	-
Rothia_aeria_F0474	hypothetical protein	2.66655	-
Fusobacterium_nucleatum_polymorphum_ATCC_10953	translation initiation factor IF-3	2.66328	tRNA
Streptococcus_oral_taxon_071_73H25AP	multidrug ABC transporter ATP-binding protein	2.6625	-
Rothia_dentocariosa_M567	crotonase, 1,4-Dihydroxy-2-naphthoyl-CoA synthase	2.65311	-
Actinomyces_viscosus_C505	amino acid carrier protein AlsT	2.65232	-
Veillonella_parvula_DSM_2008	S-layer protein	2.65159	-
Actinomyces_viscosus_C505	kinase, Serine/threonine-protein kinase PknA	2.63536	-
Dialister_invisus_DSM_15470	MazG protein	2.62856	-
Streptococcus_oralis_ATCC_35037	preprotein translocase, SecY subunit	2.61999	-
Streptococcus_constellatus_pharyngis_SK1060	anaerobic ribonucleoside triphosphate reductase	2.61208	-
Actinomyces_oris_K20	UPF0371 protein	2.61062	-
Streptococcus_anginosus_CCUG_39159	oligopeptide-binding protein AmiA	2.59537	-
Streptococcus_constellatus_pharyngis_SK1060	dipeptidase	2.57615	-
Actinomyces_viscosus_C505	AspT/YidE/YbjL antiporter duplication domain-containing proteins	2.56491	-
Olsenella_profusa_F0195	16S rRNA (cytosine(1402)-N(4))-methyltransferase	2.56365	-
Actinomyces_naeslundii_MG1	aspartate ammonia-lyase	2.55337	-
Selenomonas ruminatum	RNase P RNA component class A	2.55314	RNaseP_bact_a
Streptococcus_anginosus_CCUG_39159	rod shape-determining protein MreC	2.55087	tRNA
Streptococcus_anginosus_SK52	pilus assembly protein	2.54696	-
Actinomyces_viscosus_C505	conserved domain protein	2.53953	-
Veillonella_parvula_DSM_2008	preprotein translocase subunit SecY	2.53692	-
Eubacterium brachy	leucine tRNA ligase	2.52742	tmRNA
Streptococcus_infantarius_infantarius_ATCC_BAA-102	cell division protein GpsB	2.51246	-
Rothia_dentocariosa_ATCC_17931	DNA-damage-inducible protein F	2.50104	-
Streptococcus_parasanguinis_ATCC_15912	arginine deiminase	2.49109	-
Actinomyces_oris_K20	transaldolase	2.48627	-
Actinomyces_viscosus_C505	alpha/beta hydrolase	2.46825	-
Actinomyces_gerencseriae_DSM_6844	LysR type transcriptional regulator	2.45726	tRNA
Streptococcus_mitis_B6	manganese ABC transporter permease	2.4416	-
Rothia_aeria_F0474	glycine oxidase	2.43532	-
Rothia_dentocariosa_M567	3-demethylubiquinone-9 3-methyltransferase	2.43469	-
Actinomyces_viscosus_C505	DNA gyrase subunit A	2.42587	-
Actinomyces_oral_taxon_175_F0384	carbamoyl phosphate synthase large subunit	2.4209	-
Rothia_dentocariosa_M567	MFS transporter permease	2.41892	-
Rothia_dentocariosa_ATCC_17931	YhgE/Pip C-terminal domain-containing protein	2.41786	-
Propionibacterium_propionicum_F0230a	ABC transporter ATP-binding protein	2.41762	-
Streptococcus_constellatus_pharyngis_SK1060	L-lactate dehydrogenase	2.40845	-
Actinobaculum schaalii	hypothetical protein	2.38837	tmRNA
Rothia_dentocariosa_M567	MATE family multi-antimicrobial extrusion protein	2.38019	-
Streptococcus_oral_taxon_066_F0442	30S ribosomal protein S3	2.37182	-
Streptococcus_intermedius_F0413	50S ribosomal protein L34	2.36275	-
Actinomyces_naeslundii_MG1	long-chain fatty acid--CoA ligase	2.36218	-
Rothia_dentocariosa_M567	ScbA protein	2.34735	-
Actinomyces_viscosus_C505	AspT/YidE/YbjL antiporter duplication domain-containing proteins	2.34432	-
Actinomyces_oral_taxon_175_F0384	nitrate reductase A subunit alpha	2.34345	-
Actinomyces_oral_taxon_178_F0338	preprotein translocase	2.34004	tRNA
Actinomyces_oral_taxon_171_F0337	universal stress family protein, partial	2.33549	-
Actinomyces_viscosus_C505	pyrimidine-nucleoside phosphorylase	2.32995	radC
Actinomyces_oral_taxon_171_F0337	universal stress family protein, partial	2.32669	-
Streptococcus_oral_taxon_066_F0442	heavy metal translocating P-type ATPase	2.31522	-
Propionibacterium_oral_taxon_192_F0372	tRNA	2.31277	tRNA
Streptococcus_oralis_ATCC_35037	50S ribosomal protein L1	2.31267	-
Actinomyces_viscosus_C505	aspartate aminotransferase	2.30918	-
Rothia_dentocariosa_ATCC_17931	phosphoribosylglycinamide formyltransferase	2.3048	-
Actinomyces_oral_taxon_175_F0384	aspartate kinase	2.29302	-
Veillonella_parvula_DSM_2008	Ribosomal protein S19	2.28369	-
Actinomyces_oral_taxon_171_F0337	universal stress family protein, partial	2.28195	-
Rothia_dentocariosa_M567	extensin	2.27123	-
Actinomyces_viscosus_C505	branched-chain amino acid ABC transporter	2.26254	-
Actinomyces_oral_taxon_170_F0386	nitroreductase, Putative NADH dehydrogenase/NAD(P)H nitroreductase	2.26059	-
Actinomyces_oral_taxon_175_F0384	restriction endonuclease subunit M	2.2558	-
Jonquetella_anthropi_DSM_22815	tRNA	2.24758	tRNA
Actinomyces_oral_taxon_448_F0400	conserved domain protein	2.24698	tRNA
Actinomyces_oral_taxon_175_F0384	homoserine dehydrogenase	2.24458	-
Actinomyces_oral_taxon_175_F0384	ACP S-malonyltransferase	2.23142	Bacillaceae-1
Peptostreptococcus_anaerobius_653-L	tRNA	2.22729	tRNA
Actinomyces_viscosus_C505	peptidase dimerization domain protein	2.22591	-
Rothia_dentocariosa_ATCC_17931	type 3 multicopper oxidase, Copper-containing nitrite reductase	2.22552	-
Rothia_dentocariosa_M567	metalloendopeptidase PepO	2.22193	-
Rothia_dentocariosa_M567	recombinase RecR	2.21701	-
Actinomyces_oral_taxon_175_F0384	MFS transporter	2.21302	-
Actinomyces_oral_taxon_175_F0384	histidyl-tRNA synthase	2.21031	-
Actinomyces_oral_taxon_175_F0384	kinase	2.20889	-
Streptococcus_anginosus_SK52	RNA methyltransferase	2.20382	RNaseP_bact_b
Actinomyces_viscosus_C505	polynucleotide phosphorylase	2.1988	-
Actinomyces_oral_taxon_175_F0384	ATP-binding protein	2.19746	-
Streptococcus_infantarius_infantarius_ATCC_BAA-102	hypothetical protein	2.19462	RNaseP_bact_a
Propionibacterium_propionicum_F0230a	periplasmic-binding protein	2.19214	-
Rothia_dentocariosa_M567	MATE efflux family protein	2.18335	-
Actinomyces_viscosus_C505	shikimate kinase	2.18273	-
Streptococcus_constellatus_pharyngis_SK1060	aminodeoxychorismate lyase	2.18256	-
Rothia_dentocariosa_M567	nitrite reductase	2.18169	P35
Escherichia_coli_BW2952	poly(A) polymerase	2.17626	-
Actinomyces_naeslundii_MG1	membrane protein	2.17611	-
Streptococcus_mutans_UA_159	elongation factor Tu	2.17022	-
Actinomyces_oral_taxon_175_F0384	FAD-dependent pyridine nucleotide-disulfide oxidoreductases	2.1698	-
Actinomyces_oral_taxon_175_F0384	membrane protein	2.16369	-
Streptococcus_mitis_NCTC_12261	elongation factor Tu	2.14443	-
Streptococcus_mitis_biovar_2_SK95	endo-beta-N-acetylglucosaminidase	2.14379	-
Actinomyces_viscosus_C505	ATPase AAA, ATP-dependent zinc metalloprotease	2.13756	-
Actinomyces_viscosus_C505	phosphoglucomutase	2.13455	-
Actinomyces_naeslundii_MG1	DNA gyrase subunit A	2.12968	-
Streptococcus_mutans_UA_159	Clp-like ATP-dependent protease, ATP-binding subunit	2.12165	-
Actinomyces_oral_taxon_175_F0384	single-strand binding protein	2.12124	-
Streptococcus_oralis_Uo5	acetyl-CoA carboxylase subunit alpha	2.1198	-
Streptococcus_parasanguinis_II_F0405	translation elongation factor EF-Tu	2.11951	-
Streptococcus_infantis_X	50S ribosomal protein L18	2.10772	-
Veillonella_parvula_DSM_2008	anion transporter	2.10668	-
Parvimonas_micra_ATCC_33270	preprotein translocase subunit SecY	2.10661	IS009
Actinomyces_viscosus_C505	trypsin, Probable periplasmic serine endoprotease DegP-like	2.10624	-
Actinomyces_viscosus_C505	sialidase	2.10146	-
Streptococcus_constellatus_pharyngis_SK1060	glycerol uptake permease	2.0992	-
Actinomyces_naeslundii_MG1	2-amino-4-hydroxy-6-hydroxymethyldihydropteridine diphosphokinases	2.09808	-
Rothia_dentocariosa_ATCC_17931	DNA primase	2.098	tRNA
Actinomyces_oral_taxon_175_F0384	concanavalin A-like lectin/glucanases family protein	2.09755	-
Propionibacterium propionicum F0230a	tRNA	2.09598	tRNA
Streptococcus_anginosus_CCUG_39159	30S ribosomal protein S6	2.09598	-
Actinomyces_viscosus_C505	conserved domain protein	2.09468	-
Actinomyces_oral_taxon_175_F0384	N-acetylglutamate synthase	2.08976	-
Veillonella_parvula_DSM_2008	methylmalonyl-CoA mutase large subunit	2.0838	Cobalamin
Actinomyces_viscosus_C505	UDP-N-acetylmuramoylalanyl-D-glutamate--2,6- diaminopimelate ligases	2.08321	-
Rothia_dentocariosa_M567	ABC transporter permease, Macrolide export ATP-binding/permease protein MacB	2.08143	-
Actinomyces_naeslundii_MG1	succinate dehydrogenase	2.0787	-
Actinomyces_viscosus_C505	nitric oxide reductase	2.0761	-
Actinomyces_viscosus_C505	PF01882 family protein	2.0759	-
Actinomyces_gerencseriae_DSM_6844	invasion protein	2.07581	ydaO-yuaA
Rothia_dentocariosa_M567	DNA-damage-inducible protein F	2.07215	-
Propionibacterium_oral_taxon_192_F0372	tRNA	2.06814	tRNA
Rothia_dentocariosa_M567	magnesium transporter MgtE	2.06283	-
Gemella morbillorum	tRNA	2.05063	tRNA
Actinomyces_oral_taxon_175_F0384	DNA helicase	2.04309	-
Veillonella_parvula_DSM_2008	ATP synthase F1 subunit alpha	2.04302	-
Corynebacterium_matruchotii_ATCC_33806	carbamoyl phosphate synthase large subunit	2.0277	-
Streptococcus_pneumoniae_AP200	hypothetical protein	2.01234	RNaseP_bact_b
Actinomyces_gerencseriae_DSM_6844	translation initiation factor IF-1	2.00954	-
Actinomyces_viscosus_C505	primosomal protein	1.99973	-
Streptococcus_constellatus_pharyngis_SK1060	peptide ABC transporter permease	1.99939	-
Propionibacterium_avidum_ATCC_25577	hypothetical protein	1.99907	tmRNA
Streptococcus_intermedius_F0413	30S ribosomal protein S11	1.99127	-
Rothia_dentocariosa_M567	polysaccharide deacetylase	1.9894	-
Neisseria_mucosa_ATCC_25996	Bbp50, Putative lambdoid prophage Rac integrase	1.98175	tmRNA
Rothia_dentocariosa_M567	NCS2 family nucleobase:cation symporter-2, xanthine/uracil permeases	1.98	-
Actinomyces_oral_taxon_175_F0384	succinate dehydrogenase	1.97991	-
Rothia_aeria_F0474	30S ribosomal protein S15	1.97811	Actino-pnp
Rothia_dentocariosa_M567	iron-dependent peroxidase	1.97518	-
Veillonella_parvula_DSM_2008	CoA-substrate-specific enzyme activase	1.97342	-
Actinomyces_viscosus_C505	histidinol-phosphatase	1.97322	-
Actinomyces_viscosus_C505	flavodoxin, General stress protein	1.96936	-
Streptococcus_parasanguinis_ATCC_15912	3-oxoacyl-ACP synthase II	1.96804	-
Actinomyces_viscosus_C505	ABC transporter permease	1.96676	-
Actinomyces_viscosus_C505	succinyl-CoA synthetase subunit beta	1.96578	-
Actinomyces_oris_K20	membrane protein	1.9627	-
Rothia_aeria_F0474	peptide deformylase	1.95608	RNaseP_bact_a
Streptococcus_constellatus_pharyngis_SK1060	30S ribosomal protein S2	1.9466	-
Streptococcus_cristatus_ATCC_51100	50S ribosomal protein L20	1.94594	-
Actinomyces_oris_K20	phosphoenolpyruvate carboxykinase	1.94557	-
Streptococcus_constellatus_pharyngis_SK1060	dihydrofolate reductase	1.93854	-
Actinomyces_johnsonii_F0330	XRE family transcriptional regulator	1.93053	tRNA
Actinomyces_oral_taxon_175_F0384	hypothetical protein	1.9289	-
Actinomyces_viscosus_C505	AT hook motif	1.92682	-
Actinomyces_oral_taxon_448_F0400	conserved domain protein	1.91967	tRNA
Actinomyces_oris_K20	glycogen phosphorylase	1.91697	-
Actinomyces_oral_taxon_171_F0337	universal stress family protein, partial	1.91531	tRNA
Streptococcus_oralis_ATCC_35037	preprotein translocase, SecY subunit	1.91427	-
Actinomyces_viscosus_C505	cardiolipin synthase	1.91058	-
Actinomyces_dentalis_DSM_19115	hypothetical protein	1.90605	-
Rothia_dentocariosa_ATCC_17931	proline/betaine transporter ProP, Bicyclomycin resistance protein	1.90453	-
Rothia_dentocariosa_M567	cytochrome c biogenesis protein ResB	1.90397	-
Streptococcus_intermedius_JTH08	translation initiation factor IF-3	1.90376	L20_leader
Rothia_dentocariosa_M567	pyridoxine biosynthesis protein PdxS	1.89934	-
Streptococcus_intermedius_F0413	DNA repair protein RecN	1.89801	-
Streptococcus_oral_taxon_058_F0407	30S ribosomal protein S4	1.89561	-
Streptococcus_oralis_Uo5	50S ribosomal protein L15	1.89489	-
Veillonella_parvula_DSM_2008	protein-export membrane protein SecF	1.89442	-
Rothia_dentocariosa_M567	tRNA	1.89185	tRNA
Klebsiella pneumoniae	class A braod spectrum beta-lactamase TEM-1	1.89022	-
Actinomyces_oral_taxon_175_F0384	2,3,4,5-tetrahydropyridine-2,6-carboxylate N-succinyltransferases	1.88982	-
Streptococcus_constellatus_pharyngis_SK1060	30S ribosomal protein S7	1.88949	-
Actinomyces_oris_K20	UPF0371 protein	1.88936	-
Rothia_dentocariosa_ATCC_17931	ATP-dependent DNA helicase	1.88828	-
Rothia_dentocariosa_M567	ABC transporter, ATP-binding protein	1.88316	-
Streptococcus_anginosus_SK52	glyceraldehyde-3-phosphate dehydrogenase	1.88232	-
Veillonella_parvula_DSM_2008	succinate dehydrogenase or fumarate reductase, flavoprotein subunits	1.87881	-
Veillonella_parvula_DSM_2008	glycosyl transferase family protein	1.87541	-
Rothia_dentocariosa_ATCC_17931	prephenate dehydratase	1.87305	-
Actinomyces_viscosus_C505	Crp/Fnr family transcriptional regulator	1.86935	-
Rothia_dentocariosa_ATCC_17931	ABC transporter permease	1.86066	-
Actinomyces_viscosus_C505	PTS mannose transporter subunit IIABC	1.85932	-
Rothia_dentocariosa_M567	threonine aldolase	1.85885	-
Streptococcus_constellatus_pharyngis_SK1060	D-alanine--poly(phosphoribitol) ligase	1.85786	-
Actinomyces_oral_taxon_175_F0384	transglutaminase	1.85574	-
Rothia_dentocariosa_M567	racemase	1.85266	-
Actinomyces_viscosus_C505	capsular polysaccharide biosynthesis protein	1.84213	-
Actinomyces_oral_taxon_175_F0384	molybdenum ABC transporter substrate-binding protein	1.84163	-
Actinomyces_viscosus_C505	glucose-6-phosphate isomerase	1.84142	-
Streptococcus_parasanguinis_II_F0405	Elongation factor Tu	1.84026	-
Veillonella_parvula_DSM_2008	carbamoyl-phosphate synthase large subunit	1.83815	-
Rothia_dentocariosa_M567	multidrug transporter	1.83769	-
Actinomyces_oral_taxon_175_F0384	peptidase	1.83634	-
Actinomyces_oral_taxon_175_F0384	carbon starvation protein CstA	1.83515	-
Rothia_dentocariosa_M567	maltose O-acetyltransferase	1.83481	-
Rothia_dentocariosa_ATCC_17931	acyltransferase, Acyltransferase MdmB	1.82975	-
Actinomyces_viscosus_C505	tryptophanyl-tRNA synthetase	1.826	-
Veillonella_parvula_DSM_2008	pyruvate flavodoxin/ferredoxin oxidoreductase domain-containingsprotein	1.82431	-
Actinomyces_oral_taxon_171_F0337	universal stress family protein, partial	1.82422	-
Rothia_dentocariosa_M567	hydroxymethylbilane synthase	1.81801	-
Rothia_dentocariosa_M567	serine protease	1.81542	ncr1175
Rothia_dentocariosa_ATCC_17931	major facilitator family transporter	1.8141	-
Actinomyces_oral_taxon_448_F0400	protein disaggregation chaperone	1.81036	-
Veillonella_parvula_DSM_2008	DNA-directed RNA polymerase subunit beta	1.8083	-
Actinomyces_viscosus_C505	glycosyl transferase	1.80727	-
Streptococcus_parasanguinis_ATCC_15912	predicted ribosomal protein, Uncharacterized protein YsxB	1.80523	L21_leader
Actinomyces_oral_taxon_175_F0384	transglutaminase	1.7998	-
Veillonella_parvula_DSM_2008	DNA-directed RNA polymerase subunit beta	1.79927	-
Streptococcus_anginosus_SK52	oligopeptide transport ATP-binding protein AmiF	1.79896	-
Streptococcus_infantarius_infantarius_ATCC_BAA-102	tRNA	1.79718	tRNA
Peptostreptococcus_anaerobius_DSM_2949	hypothetical protein	1.79428	tRNA
Veillonella_parvula_DSM_2008	trigger factor	1.79254	-
Streptococcus_constellatus_pharyngis_SK1060	two-component response transcriptional regulator, CiaR	1.78802	-
Streptococcus_constellatus_pharyngis_SK1060	translation elongation factor EF-Tu	1.784	-
Actinomyces_oral_taxon_171_F0337	universal stress family protein, partial	1.78151	-
Streptococcus_oralis_ATCC_35037	bifunctional acetaldehyde-CoA/alcohol dehydrogenase	1.77953	-
Actinomyces_viscosus_C505	membrane protein	1.77836	-
Actinomyces_viscosus_C505	D-alanine--D-alanine ligase	1.77714	-
Veillonella_parvula_DSM_2008	radical SAM protein	1.77711	-
Leptotrichia_oral_taxon_215_W9775	tRNA	1.77414	tRNA
Actinomyces_oral_taxon_175_F0384	ATPase	1.77364	-
Capnocytophaga_gingivalis_ATCC_33624	DNA-directed RNA polymerase subunit beta'	1.77232	-
Eubacterium sulci	bacterial RNase P	1.76955	RNaseP_bact_a
Streptococcus_mitis_B6	glyceraldehyde 3-phosphate dehydrogenase	1.7571	-
Veillonella_parvula_DSM_2008	DNA-directed RNA polymerase subunit beta	1.75304	-
Streptococcus_oralis_Uo5	50S ribosomal protein L2	1.7502	-
Rothia_dentocariosa_ATCC_17931	ABC transporter	1.74912	-
Actinomyces_oral_taxon_171_F0337	universal stress family protein, partial	1.74833	-
Veillonella_parvula_DSM_2008	phosphate acetyltransferase	1.74778	-
Rothia_dentocariosa_M567	translation initiation factor IF-2 domain protein	1.74437	-
Streptococcus_oral_taxon_066_F0442	acetylglutamate kinase	1.74187	-
Fusobacterium_periodonticum_ATCC_33693	low temperature requirement protein LtrA	1.73948	-
Propionibacterium_propionicum_F0230a	conserved protein	1.73667	-
Veillonella_parvula_DSM_2008	translation initiation factor IF-3	1.73266	L20_leader
Rothia_dentocariosa_ATCC_17931	divergent AAA domain-containing protein	1.72754	-
Actinomyces_viscosus_C505	NADH dehydrogenase subunit F	1.72596	-
Streptococcus_oralis_Uo5	DNA protection during starvation protein	1.71884	-
Rothia_dentocariosa_ATCC_17931	major facilitator family transporter	1.71788	-
Actinomyces_viscosus_C505	tripartite tricarboxylate transporter TctA family proteins	1.7162	-
Actinomyces_viscosus_C505	membrane protein	1.71405	-
Streptococcus_anginosus_SK52	tRNA	1.71358	tRNA
Rothia_dentocariosa_M567	protein disaggregation chaperone	1.71284	-
Rothia_dentocariosa_M567	GntR family transcriptional regulator	1.71043	-
Actinomyces_oral_taxon_175_F0384	conserved domain protein	1.7092	-
Rothia_dentocariosa_ATCC_17931	glycerol-3-phosphate dehydrogenase	1.70563	-
Streptococcus_parasanguinis_II_F0405	glyceraldehyde-3-phosphate dehydrogenase	1.69784	-
Actinomyces_oris_K20	Tat pathway signal protein	1.69516	-
Gemella sp. oral taxon 928	signal recognition particle sRNA large type	1.69507	Bacteria_small_SRP
Streptococcus_peroris_ATCC_700780	50S ribosomal protein L20	1.68872	-
Actinomyces_oral_taxon_171_F0337	50S ribosomal protein L17 BLAST match (swissprot): 50S ribosomal protein L17 OS=Thermobifida fusca (strain YX) GN=rplQ PE=3 SV=1	1.68641	-
Rothia_dentocariosa_M567	O-acetylhomoserine aminocarboxypropyltransferase	1.68495	-
Actinomyces_oral_taxon_170_F0386	DEAD/DEAH box helicase	1.68388	-
Veillonella_parvula_DSM_2008	hypothetical protein HMPREF9323_1028	1.67988	-
Streptococcus_mutans_UA_159	bifunctional phosphoribosylaminoimidazolecarboxamidesformyltransferase/ IMP cyclohydrolase	1.67946	-
Rothia_dentocariosa_ATCC_17931	alanine racemase	1.6782	-
Actinomyces_viscosus_C505	DNA polymerase III subunit alpha	1.67553	-
Actinomyces_oris_K20	formate acetyltransferase	1.67534	-
Rothia_dentocariosa_M567	acetyl-CoA synthetase	1.67333	SAM
Rothia_dentocariosa_ATCC_17931	haloacid dehalogenase, Phosphatase YidA	1.6727	-
Rothia_dentocariosa_ATCC_17931	fumarylacetoacetate hydrolase	1.67198	-
Streptococcus_anginosus_SK52	elongation factor G	1.67138	-
Veillonella_parvula_DSM_2008	carboxyl transferase	1.66825	-
Rothia_dentocariosa_M567	glutamate ABC transporter ATP-binding protein	1.66592	-
Streptococcus_cristatus_ATCC_51100	predicted ribosomal protein, Uncharacterized protein YsxB	1.66493	-
Actinomyces_oral_taxon_175_F0384	conserved domain protein	1.66461	-
Streptococcus_intermedius_F0413	50S ribosomal protein L34	1.66213	-
Streptococcus_anginosus_CCUG_39159	50S ribosomal protein L31	1.65577	-
Rothia_dentocariosa_ATCC_17931	2-succinyl-5-enolpyruvyl-6-hydroxy-3-cyclohexene-1- carboxylatessynthase	1.6543	-
Actinomyces_viscosus_C505	peptidase	1.64971	-
Rothia_dentocariosa_M567	fructose-2,6-bisphosphatase	1.64944	-
Streptococcus_anginosus_CCUG_39159	ABC transporter, permease component	1.64791	-
Actinomyces_oral_taxon_171_F0337	hypothetical protein	1.6415	-
Actinomyces_viscosus_C505	conserved domain protein	1.63558	RNaseP_bact_a
Actinomyces_viscosus_C505	nitrate reductase, Putative pyrimidine permease RutG	1.63389	-
Actinomyces_oral_taxon_175_F0384	NADH dehydrogenase subunit G	1.63279	-
Rothia_dentocariosa_ATCC_17931	carboxylate-amine ligase	1.63198	-
Rothia_dentocariosa_ATCC_17931	L-asparagine permease	1.63057	-
Veillonella_parvula_DSM_2008	translation elongation factor G	1.62786	-
Rothia_dentocariosa_ATCC_17931	protoporphyrinogen oxidase	1.62747	-
Actinomyces_oral_taxon_175_F0384	DNA-directed RNA polymerase, alpha subunit, partial	1.62232	-
Actinomyces_viscosus_C505	peptidase	1.62203	-
Propionibacterium_avidum_ATCC_25577	hypothetical protein	1.61853	tmRNA
Rothia_dentocariosa_M567	folate-binding protein YgfZ	1.6185	-
Rothia_dentocariosa_M567	acyl-CoA synthetase, Probable 2-succinylbenzoate--CoA ligase	1.61848	-
Streptococcus_infantis_X	enolase	1.61684	-
Streptococcus_pneumoniae_AP200	50S ribosomal protein L10	1.61569	-
Actinomyces_oral_taxon_175_F0384	sugar ABC transporter permease	1.61558	-
Actinomyces_viscosus_C505	50S ribosomal protein L1	1.61454	-
Actinomyces_viscosus_C505	membrane protein	1.61032	-
Actinomyces_viscosus_C505	membrane protein	1.60923	-
Listeria_monocytogenes_serotype_4b_CLIP_80459	hypothetical protein EMQU_2699	1.60055	tRNA
Actinomyces_viscosus_C505	haloacid dehalogenase	1.59565	-
Veillonella_parvula_DSM_2008	translation elongation factor Tu	1.58812	-
Rothia_dentocariosa_ATCC_17931	sucrose operon repressor ScrR	1.58535	-
Veillonella_parvula_DSM_2008	peptide ABC transporter ATPase	1.58525	-
Rothia_dentocariosa_ATCC_17931	glycine ABC transporter permease	1.5848	-
Streptococcus_mutans_UA_159	suppressor of fused protein	1.58437	-
Rothia_dentocariosa_ATCC_17931	ATP-dependent helicase HrpA	1.5837	-
Rothia_dentocariosa_M567	copper resistance protein CopD	1.58358	-
Actinomyces_viscosus_C505	chain-length determining protein	1.58273	-
Streptococcus_constellatus_pharyngis_SK1060	DNA-binding response regulator	1.58045	-
Rothia_dentocariosa_ATCC_17931	ABC transporter ATP-binding protein	1.5782	-
Rothia_dentocariosa_ATCC_17931	aldehyde dehydrogenase	1.57379	-
Streptococcus_constellatus_pharyngis_SK1060	enolase	1.567	-
Streptococcus_oligofermentans_AS_1.3089	elongation factor G	1.56481	-
Veillonella_parvula_DSM_2008	ATPase P, Probable manganese/zinc-exporting P-type ATPase	1.56459	-
Actinomyces_oral_taxon_175_F0384	methionyl-tRNA synthetase	1.56081	-
Streptococcus_parasanguinis_II_F0405	glyceraldehyde-3-phosphate dehydrogenase	1.55259	-
Veillonella_parvula_DSM_2008	cobalamin biosynthesis protein CbiD	1.55159	-
Actinomyces_oris_K20	phosphoenolpyruvate carboxykinase	1.55028	-
Actinomyces_naeslundii_MG1	glycosyl transferase family 1	1.54951	-
Actinomyces_oral_taxon_175_F0384	conserved domain protein	1.54904	-
Streptococcus_parasanguinis_ATCC_15912	50S ribosomal protein L6	1.54523	-
Fusobacterium_nucleatum_polymorphum_ATCC_10953	transcription antitermination protein NusG	1.54361	tRNA
Gemella_morbillorum_M424	glutaredoxin-related protein	1.53963	Bacteria_small_SRP
Actinomyces_viscosus_C505	NADH(P)-binding protein, PF13460 family	1.53865	-
Actinomyces_viscosus_C505	DNA polymerase I	1.53612	tRNA
Rothia_dentocariosa_M567	bifunctional endo-1,4-beta-xylanase xylA precursor	1.53546	-
Streptococcus_mitis_NCTC_12261	predicted ribosomal protein, Uncharacterized protein YsxB	1.53486	-
Actinomyces_naeslundii_MG1	cinnamoyl ester hydrolase BLAST	1.53426	-
Streptococcus_mitis_NCTC_12261	heat inducible transcription repressor	1.53357	-
Rothia_dentocariosa_ATCC_17931	isoleucine--tRNA ligase	1.53309	-
Rothia_dentocariosa_M567	methionine adenosyltransferase	1.53265	-
Actinomyces_viscosus_C505	glycosyl transferase	1.53108	-
Actinomyces_viscosus_C505	glycerol kinase	1.53007	-
Propionibacterium_avidum_ATCC_25577	hypothetical protein	1.52889	tmRNA
Actinomyces_timonensis_DSM_23838	30S ribosomal protein S10	1.52821	-
Actinomyces_viscosus_C505	LuxR family transcriptional regulator	1.52304	-
Streptococcus_parasanguinis_II_F0405	phosphoglycerate kinase	1.51524	-
Actinomyces_oral_taxon_175_F0384	excinuclease ABC subunit A	1.51418	-
Rothia_dentocariosa_ATCC_17931	histidine--tRNA ligase	1.50999	-
Oribacterium sp. oral taxon 078	hypothetical protein	1.50763	RNaseP_bact_a
Actinomyces_viscosus_C505	thioredoxin reductase	1.50749	-
Actinomyces_oris_K20	aspartyl/glutamyl-tRNA amidotransferase subunit B	1.50625	-
Actinomyces_oris_K20	Ribosomal protein S14	1.49818	-
Rothia_dentocariosa_M567	molybdopterin biosynthesis protein MoeA	1.49497	-
Rothia_dentocariosa_ATCC_17931	luciferase family monooxygenase	1.49379	-
Rothia_dentocariosa_M567	Tat pathway signal sequence domain protein	1.49137	-
Rothia_dentocariosa_ATCC_17931	Tat (twin-arginine translocation) pathway signal sequence	1.48778	-
Streptococcus_intermedius_F0413	preprotein translocase subunit	1.48736	-
Actinomyces_oral_taxon_175_F0384	glycogen phosphorylase	1.48621	-
Streptococcus_constellatus_pharyngis_SK1060	preprotein translocase subunit SecA	1.48597	-
Streptococcus_oralis_ATCC_35037	preprotein translocase, SecY subunit	1.48531	-
Veillonella_dispar_ATCC_17748	single-strand binding protein	1.48292	-
Streptococcus_constellatus_pharyngis_SK1060	acetylneuraminate ABC transporter permease	1.48199	-
Rothia_dentocariosa_ATCC_17931	3-oxoacyl- reductase [Rothia dentocariosasATCC 17931	1.4797	-
Actinomyces_oral_taxon_171_F0337	universal stress family protein, partial	1.47924	tRNA
Actinomyces_oris_K20	acetolactate synthase, small subunit	1.47512	-
Actinomyces_naeslundii_MG1	50S ribosomal protein	1.47492	-
Actinomyces_israelii_DSM_43320	50S ribosomal protein L32	1.4727	tRNA
Streptococcus_mitis_NCTC_12261	elongation factor Ts	1.47109	-
Streptococcus_oralis_Uo5	ABC transporter substrate-binding protein	1.47091	-
Rothia_dentocariosa_M567	histone acetyltransferase	1.47089	tRNA
Veillonella_parvula_DSM_2008	RNA binding metal dependent phosphohydrolase	1.47083	RybB
Veillonella_parvula_ATCC_17745	bifunctional protein FolC	1.47036	-
Actinomyces_viscosus_C505	50S ribosomal protein L14	1.47	-
Actinomyces_viscosus_C505	alkyl hydroperoxide reductase	1.46621	-
Actinomyces_oral_taxon_175_F0384	polynucleotide phosphorylase	1.45964	Actino-pnp
Streptococcus_oralis_ATCC_35037	preprotein translocase, SecY subunit	1.45951	-
Streptococcus_parasanguinis_II_F0405	translation elongation factor EF-Tu	1.45864	-
Actinomyces_oral_taxon_175_F0384	ATP-dependent helicase	1.45658	-
Actinomyces_oral_taxon_175_F0384	ABC transporter ATP-binding protein	1.45322	-
Streptococcus_intermedius_F0413	50S ribosomal protein L19	1.44437	-
Streptococcus_parasanguinis_II_F0405	50S ribosomal protein L15	1.4312	-
Actinomyces_oral_taxon_175_F0384	NlpC/P60 family protein	1.42283	-
Actinomyces_viscosus_C505	DNA integrity scanning family protein	1.42044	-
Actinomyces_oral_taxon_175_F0384	hypothetical protein	1.41522	-
Actinomyces_viscosus_C505	biotin-requiring enzyme	1.41352	-
Rothia_dentocariosa_ATCC_17931	hypothetical protein	1.41219	-
Actinomyces_oral_taxon_175_F0384	thioredoxin reductase	1.40181	-
Actinomyces_viscosus_C505	F0F1 ATP synthase subunit alpha	1.3936	-
Actinomyces_viscosus_C505	conserved domain protein	1.39262	-
Veillonella_parvula_DSM_2008	formate acetyltransferase	1.3884	-
Streptococcus_oral_taxon_070_F0441	50S ribosomal protein L19	1.38542	-
Actinomyces_viscosus_C505	DNA-binding protein	1.37578	-
Actinomyces_viscosus_C505	transcriptional regulator	1.36367	-
Streptococcus_mitis_biovar_2_SK95	translation initiation factor IF-3	1.35855	-
Actinomyces_oral_taxon_171_F0337	universal stress family protein, partial	1.35464	-
Actinomyces_viscosus_C505	NADH:ubiquinone oxidoreductase subunit H	1.35171	-
Actinomyces_viscosus_C505	glycine-tRNA synthetase subunit beta	1.34509	-
Streptococcus_oralis_Uo5	DNA-directed RNA polymerase subunit alpha	1.33928	L17DE
Rothia_dentocariosa_ATCC_17931	cell division protein FtsY, Signal recognition particle receptor FtsY	1.33704	-
uncultured bacterium	hypothetical protein	1.32898	-
Actinomyces_viscosus_C505	sugar transporter	1.32736	-
Actinomyces_viscosus_C505	transcriptional regulator, Transcriptional regulatory protein CutR	1.32268	-
Actinobaculum sp. oral taxon 183	hypothetical protein	1.31963	-
Gemella_haemolysans_ATCC_10379	elongation factor Tu	1.31162	-
Actinomyces_viscosus_C505	glycosyl transferase	1.30787	-
Rhodobacter_capsulatus_SB_1003	quinoprotein ethanol dehydrogenase	1.29753	-
Actinomyces_viscosus_C505	50S ribosomal protein L21	1.29685	-
Actinomyces_viscosus_C505	isoleucyl-tRNA synthase	1.29536	-
Streptococcus_oral_taxon_058_F0407	30S ribosomal protein S5	1.28808	-
Actinomyces gerencseriae	hypothetical protein	1.27964	-
Actinomyces_viscosus_C505	dihydroxy-acid dehydratase	1.27891	-
Streptococcus_sanguinis_SK36	hypothetical protein	1.2732	-
Actinomyces_oral_taxon_170_F0386	DNA-directed RNA polymerase subunit beta'	1.24683	-
Actinomyces_oral_taxon_175_F0384	conserved domain protein	1.24149	-
Actinomyces_naeslundii_MG1	alpha-ketoglutarate decarboxylase	1.23577	-
Actinomyces_oris_K20	Ribosomal protein S14	1.22935	-
Actinomyces_dentalis_DSM_19115	50S ribosomal protein L36	1.22717	-
Actinomyces_oral_taxon_171_F0337	universal stress family protein, partial	1.22201	-
Streptococcus_mitis_NCTC_12261	50S ribosomal protein L5	1.21726	-
Actinomyces_viscosus_C505	phosphoglyceromutase, 2,3-bisphosphoglycerate-dependent phosphoglycerate mutase	1.20085	-
Streptococcus_mitis_B6	pyruvate kinase I; fructose-stimulated	1.18578	-
Actinomyces_viscosus_C505	NlpC/P60 family protein	1.17662	ydaO-yuaA
Actinomyces_viscosus_C505	pyruvate dehydrogenase E1	1.16386	-
Afipia broomae	1A family penicillin binding protein	1.09203	-
Actinomyces_oral_taxon_175_F0384	elongation factor G	1.07246	-
Rothia_dentocariosa_M567	hypothetical protein	1.01097	-

## Sheet: Down-regulated
HOMD_organism	Function of CDS in transcript	logFC	Known ncRNA identified in transcript
Streptococcus_cristatus_ATCC_51100	secretion protein	-8.06489	-
Treponema_lecithinolyticum_OMZ_684T	dGTP triphosphohydrolase inhibitor	-7.37543	CrcZ
Klebsiella pneumoniae	beta galactosidase	-6.80133	-
Treponema_lecithinolyticum_OMZ_684T	dGTP triphosphohydrolase inhibitor	-6.51928	-
Klebsiella pneumoniae	hypothetical protein	-6.24859	-
Bacillus_subtilis_BSn6	beta-lactamase TEM	-6.18695	RNAI
Treponema_lecithinolyticum_OMZ_684T	related to mfs-multidrug-resistance transporter	-5.83092	-
Streptococcus_gordonii_Challis_CH1	hypothetical protein	-5.71848	-
Selenomonas_sputigena_ATCC_35185	regulatory protein rop, partial	-5.65654	-
Escherichia_coli_O157:H7_EC4115	lac repressor	-5.62197	-
Atopobium_rimae_ATCC_49626	ABC transporter permease	-5.33039	-
Streptococcus_sanguinis_SK36	30S ribosomal protein S9	-5.28016	-
Streptococcus_oralis_ATCC_35037	bifunctional acetaldehyde-CoA/alcohol dehydrogenase	-5.12789	-
Bacillus_subtilis_BSn5	hypothetical protein, conserved	-4.96222	-
Actinobaculum_P1_oral_taxon_183_F0554	transcriptional regulator, MarR family	-4.94007	-
Actinomyces_oral_taxon_171_F0337	universal stress family protein, partial	-4.84422	-
Streptococcus_gordonii_Challis_CH1	30S ribosomal protein S9	-4.79042	-
Actinotignum schaalii	hypothetical protein	-4.7416	tmRNA
Actinomyces_viscosus_C506	SprT-like family protein	-4.50417	-
Streptococcus_sanguinis_SK36	ATP-dependent protease, ATP-binding subunit	-4.32441	-
Atopobium_parvulum_DSM_20469	radical SAM protein	-4.16738	6S
Propionibacterium_acnes_SK137	hypothetical protein TIA2EST22_08085, partial	-3.99522	-
Atopobium_oral_taxon_199_F0494	hypothetical protein	-3.88326	-
Actinobaculum_P1_oral_taxon_183_F0555	polysaccharide deacetylase	-3.83768	-
Streptococcus_gordonii_Challis_CH1	PAP2 family protein	-3.77976	-
Actinomyces nauslundii	hypothetical protein	-3.76866	-
Actinotignum schaalii	hypothetical protein	-3.75344	-
Bradyrhizobium elkanii	DNA processingprotein DprA	-3.72814	-
Streptococcus_vestibularis_F0396	penicillin-binding protein 1A	-3.71657	-
Actinomyces_oral_taxon_448_F0402	TetR family transcriptional regulator	-3.58547	-
Enterococcus_saccharolyticus_30_2	tRNA	-3.58448	tRNA
Streptococcus_sanguinis_SK36	M20/M25/M40 family peptidase	-3.46348	-
Streptococcus_sanguinis_SK36	virulence factor EsxA	-3.42528	-
Tannerella sp. oral taxon 808	hypothetical protein	-3.40823	-
Prevotella sp. CAG:1320	putative uncharacterized protein	-3.35406	tmRNA
Propionibacterium_oral_taxon_192_F0372	tRNA	-3.29545	tRNA
Actinomyces_oral_taxon_171_F0338	universal stress family protein, partial	-3.25255	-
Actinomyces_viscosus_C510	FMN reductase	-3.18012	-
Actinomyces_oral_taxon_171_F0339	universal stress family protein, partial	-3.17076	-
Rothia_dentocariosa_ATCC_17931	hypothetical protein	-3.13547	-
Actinomyces_oris_K20	hypothetical protein	-3.1238	-
Streptococcus_sanguinis_SK36	pyruvate formate-lyase	-3.11818	-
Atopobium_rimae_ATCC_49626	C4-dicarboxylate ABC transporter	-3.10456	-
Solobacterium_moorei_F0204	cell division protein DivIVA	-3.05941	RNaseP_bact_a
Actinomyces_oral_taxon_171_F0340	universal stress family protein, partial	-3.03497	-
Actinomyces sp. Z16	hypothetical protein	-2.98392	-
Actinobaculum_P1_oral_taxon_183_F0552	hypothetical protein	-2.94768	-
Actinomyces_sp. Marseille-P2985	hypothetical protein	-2.94582	-
Actinobaculum_P1_oral_taxon_183_F0552	hypothetical protein	-2.92887	-
Veillonella_parvula_DSM_2008	catalase domain-containing protein	-2.91079	-
Actinomyces_oral_taxon_180_F0311	ABC transporter	-2.79404	tmRNA
Actinomyces_oral_taxon_448_F0401	tetrahydrofolate synthase	-2.77133	-
Streptococcus_sanguinis_SK36	formate acetyltransferase 3	-2.72251	-
Actinomyces_sp. Marseille-P2985	hypothetical protein	-2.71203	tRNA
Streptococcus_sanguinis_SK36	ATP:cob(I)alamin adenosyltransferase	-2.69714	Cobalamin
Actinomyces_viscosus_C505	permease	-2.68887	-
Streptococcus_sanguinis_SK36	H2O-forming NADH dehydrogenase	-2.6621	-
Veillonella_parvula_DSM_2008	inosine-5'-monophosphate dehydrogenase	-2.64755	-
Streptococcus_sanguinis_SK36	sensor histidine kinase	-2.63475	-
Streptococcus_sanguinis_SK36	dehydrogenase, (R,R)-butanediol dehydrogenase	-2.62957	-
Actinomyces_massiliensis_F0489	DNA lyase	-2.62378	-
Actinobaculum_P1_oral_taxon_183_F0553	NlpC/P60 family protein	-2.61252	-
Streptococcus_sanguinis_SK36	dTDP-glucose-4,6-dehydratase	-2.60771	-
Fusobacterium_nucleatum_animalis_F0419	recombinase	-2.51168	tmRNA
Actinomyces_oral_taxon_448_F0400	fructose-bisphosphate aldolase	-2.49686	BjrC80
Streptococcus_cristatus_ATCC_51100	urocanate hydratase	-2.45968	-
Streptococcus_gordonii_Challis_CH1	ssrA	-2.45228	-
Streptococcus_gordonii_Challis_CH1	Holliday junction resolvase-like protein	-2.43085	-
Streptococcus_infantis_X	tRNA	-2.42095	tRNA
Streptococcus_gordonii_Challis_CH1	ATP synthase (C/AC39) subunit	-2.41481	-
Streptococcus_sanguinis_SK36	DNA replication protein DnaD	-2.39759	-
Olsenella_profusa_F0195	tmRNA	-2.39273	tmRNA
Streptococcus_australis_ATCC_700641	tmRNA	-2.38419	tmRNA
Candidate_division_TM7_single-cell_isolate_TM7a_	adhesion protein FadA	-2.38108	-
Streptococcus_sanguinis_SK36	PF14094 domain protein	-2.37431	-
Rothia_dentocariosa_ATCC_17931	hypothetical protein	-2.35989	-
Streptococcus_gordonii_Challis_CH1	ferric transport regulator protein	-2.34183	-
Streptococcus_pneumoniae_AP200	phenylalanyl-tRNA synthetase subunit alpha	-2.34068	T-box
Fusobacterium_nucleatum_animalis_F0419	recombinase, Resolvase homolog YokA	-2.33603	tmRNA
Selenomonas_oral_taxon_138_F0429	Minor spike protein	-2.30447	-
Actinomyces_oral_taxon_180_F0312	PF06738 family protein	-2.30115	-
Rothia_dentocariosa_ATCC_17931	hypothetical protein	-2.30006	-
Streptococcus_parasanguinis_ATCC_15912	tRNA	-2.24485	tRNA
Streptococcus_sanguinis_SK36	glycogen synthase	-2.22598	-
Streptococcus_gordonii_Challis_CH1	virulence factor EsxA	-2.21943	-
Streptococcus_sanguinis_SK36	aminopeptidase	-2.20957	-
Methylobacterium populi	metallo-hydrolase/oxidoreductase	-2.20467	-
Streptococcus_sanguinis_SK36	large conductance mechano-sensitive ion channel	-2.16497	-
Propionibacterium_acnes_SK137	hypothetical protein	-2.15836	-
Streptococcus_oralis_ATCC_35037	peptidase	-2.15086	-
Streptococcus_sanguinis_SK36	integral membrane protein, receptor	-2.13993	-
Streptococcus_sanguinis_SK36	hypothetical protein	-2.13799	RNaseP_bact_a
Rothia_dentocariosa_M567	30S ribosomal protein S2	-2.13194	-
Streptococcus_sanguinis_SK36	precorrin-4 methylase	-2.12664	-
Solobacterium_moorei_F0204	tmRNA	-2.10236	tmRNA
Veillonella_parvula_DSM_2008	membrane protein	-2.0835	-
Streptococcus_sanguinis_SK36	bifunctional acetaldehyde-CoA/alcohol dehydrogenase	-2.08236	-
Streptococcus_sanguinis_SK36	secretion protein	-2.07121	-
Actinomyces_oral_taxon_171_F0341	universal stress family protein, partial	-2.07065	-
Actinomyces_viscosus_C507	SprT-like family protein	-2.06353	-
Streptococcus_cristatus_ATCC_51100	fructose-1-6-bisphosphate aldolase	-2.06192	-
Escherichia_coli_BW2953	rhsB element core protein RshB	-2.05595	-
Actinomyces_oris_K20	16S ribosomal RNA	-2.03289	-
Actinomyces_viscosus_C509	MT0933-like antitoxin protein	-2.02807	ClpQY_promoter
Streptococcus_sanguinis_SK36	RNA methyltransferase	-2.02057	RNaseP_bact_b
Streptococcus_sanguinis_SK36	uroporphyrin-III C-methyltransferase	-2.01647	-
Streptococcus_sanguinis_SK36	lipoprotein	-1.98148	-
Streptococcus_sanguinis_SK36	NADP-dependent glyceraldehyde-3-phosphate dehydrogenases	-1.97585	-
Streptococcus_gordonii_Challis_CH1	LPXTG cell wall surface protein	-1.96767	-
Rothia_dentocariosa_ATCC_17931	Bacterial RNase P class A	-1.95532	RNaseP_bact_a
Escherichia_coli_BW2952	IS3 element transposase	-1.95225	-
Enterococcus_saccharolyticus_30_1	hypothetical protein, partial	-1.94079	tRNA
Streptococcus_gordonii_Challis_CH1	zinc metalloproteinase C	-1.91552	-
Streptococcus_gordonii_Challis_CH1	cell division protein ftsH-like protein	-1.91443	-
Streptococcus_gordonii_Challis_CH1	thioredoxin signature protein	-1.91021	-
Streptococcus_sanguinis_SK36	glucose-1-phosphate adenylyltransferase	-1.89406	-
Streptococcus_sanguinis_SK36	Spx family transcriptional regulator	-1.88793	-
Rothia_dentocariosa_ATCC_17931	transcription regulator of the Arc/MetJ class	-1.87967	tRNA
Streptococcus_sanguinis_SK36	hypothetical protein	-1.87789	-
Streptococcus_sanguinis_SK36	phosphotransferase system, mannose-specific EIIAB	-1.87265	-
Streptococcus_sanguinis_SK36	V-type ATP synthase subunit B	-1.86687	-
Streptococcus_gordonii_Challis_CH1	DNA-directed RNA polymerase subunit delta	-1.86352	-
Actinomyces_viscosus_C508	SprT-like family protein	-1.85237	-
veillonella_parvula_DSM_2008	hypothetical protein	-1.84971	-
Streptococcus_sanguinis_SK36	TetR family transcriptional regulator	-1.84455	-
actinomyces_oris_K20	23S ribosomal RNA	-1.83858	-
Streptococcus_gordonii_Challis_CH1	transcriptional regulator Spx	-1.835	-
Streptococcus_sanguinis_SK36	NADPH-dependent FMN reductase	-1.82448	-
Streptococcus_sanguinis_SK36	phosphotransferase system, mannose-specific EIIC	-1.809	-
Streptococcus_gordonii_Challis_CH1	glucosamine--fructose-6-phosphate aminotransferase	-1.80756	-
Streptococcus_sanguinis_SK36	Holliday junction resolvase-like protein	-1.79695	-
Streptococcus_sanguinis_SK36	secreted antigen GbpB/SagA; peptidoglycan hydrolase; PcsB proteins	-1.78217	-
Streptococcus_pneumoniae_AP200	hypothetical protein	-1.77784	RNaseP_bact_b
Enterococcus_durans_ATCC_6056	hypothetical protein	-1.77697	tmRNA
Streptococcus_sanguinis_SK36	arginyl-tRNA synthetase	-1.75675	-
Streptococcus_sanguinis_SK36	secreted antigen GbpB/SagA; peptidoglycan hydrolase; PcsB proteins	-1.75642	-
Streptococcus_gordonii_Challis_CH1	metallo-beta-lactamase superfamily protein 1	-1.74678	-
Streptococcus_gordonii_Challis_CH1	DNA-directed RNA polymerase subunit delta	-1.74622	-
Streptococcus_sanguinis_SK36	elongation factor Ts	-1.74415	-
Streptococcus_gordonii_Challis_CH1	PF13349 domain protein	-1.72318	-
Streptococcus_pneumoniae_AP200	phosphocarrier protein HPr	-1.70635	-
Streptococcus_sanguinis_SK36	hypothetical protein HMPREF9384_0094	-1.70391	-
veillonella_parvula_DSM_2008	hypothetical protein	-1.69237	tmRNA
Streptococcus_sanguinis_SK36	LPXTG-motif cell wall anchor domain protein	-1.69202	-
Streptococcus_sanguinis_SK36	cell division protein DivIVA	-1.68133	-
Rothia_dentocariosa_M567	LPXTG-motif cell wall anchor domain protein	-1.67364	-
Actinomyces_oral_taxon_175_F0384	arginyl-tRNA synthetase	-1.67342	tRNA
Streptococcus_sanguinis_SK36	phosphoglycerol transferase alkaline phosphatase superfamilysprotein	-1.66663	-
Streptococcus_oral_taxon_056_F0418	glycogen phosphorylase	-1.66219	-
Streptococcus_gordonii_Challis_CH1	dihydroxyacetone kinase	-1.6598	-
Streptococcus_oral_taxon_070_F0441	hypothetical protein	-1.65018	-
Rothia_dentocariosa_ATCC_17931	transcriptional regulator	-1.62376	-
Enterococcus_durans_ATCC_6056	hypothetical protein	-1.61846	-
Streptococcus_sanguinis_SK36	DHH family phosphoesterase	-1.61668	-
Granulicatella_adiacens_ATCC_49175	preprotein translocase subunit SecY	-1.60572	-
Actinomyces_oris_K20	preprotein translocase subunit SecE	-1.603	tRNA
Streptococcus_sanguinis_SK36	formate acetyltransferase 3	-1.58562	-
Actinomyces_oral_taxon_180_F0310	30S ribosomal protein S1	-1.58093	-
Streptococcus_gordonii_Challis_CH1	non-heme iron-containing ferritin	-1.57635	-
Actinomyces nauslundii	hypothetical protein	-1.5763	-
Streptococcus_gordonii_Challis_CH1	LPXTG cell wall surface protein	-1.56889	-
Streptococcus_sanguinis_SK36	cell division protein FtsX	-1.56153	-
Streptococcus_gordonii_Challis_CH1	membrane protein	-1.55662	-
Veillonella_parvula_DSM_2008	hypothetical protein	-1.54576	RNaseP_bact_a
Streptococcus_sanguinis_SK36	PTS enzyme I	-1.54062	-
Clostridium sordelli	hypothetical protein	-1.53964	-
Rothia_aeria_F0474	N5,N10-methylene tetrahydromethanopterin reductase	-1.51271	-
Enterococcus_durans_ATCC_6056	hypothetical protein	-1.50944	RNaseP_bact_a
Streptococcus_oralis_Uo5	PTS-EIIC, PTS system, IIC component	-1.48992	-
Streptococcus_gordonii_Challis_CH1	transcription antitermination protein NusB	-1.48532	-
Rothia_dentocariosa_ATCC_17931	hypothetical protein	-1.47794	-
Streptococcus_mutans_UA_159	30S ribosomal protein S9	-1.47661	-
Streptococcus_gordonii_Challis_CH1	glyceraldehyde-3-phosphate dehydrogenase, type I	-1.47096	-
Streptococcus_gordonii_Challis_CH1	cell division protein FtsZ	-1.46816	-
Streptococcus_gordonii_Challis_CH1	foldase PrsA	-1.44479	T-box
Streptococcus_gordonii_Challis_CH1	F0F1 ATP synthase subunit gamma	-1.44119	-
Streptococcus_gordonii_Challis_CH1	ornithine carbamoyltransferase	-1.44005	-
Actinomyces nauslundii	hypothetical protein HMPREF0059_00882	-1.4378	-
Streptococcus_gordonii_Challis_CH1	cell division protein FtsX	-1.42329	-
Streptococcus_gordonii_Challis_CH1	phosphatidate cytidylyltransferase	-1.38349	-
Streptococcus_gordonii_Challis_CH1	sortase	-1.37779	-
Streptococcus_gordonii_Challis_CH1	membrane protein	-1.36961	-
Streptococcus_gordonii_Challis_CH1	arginine-ornithine antiporter	-1.33771	-
Streptococcus_sanguinis_SK36	aspartyl/glutamyl-tRNA amidotransferase subunit B	-1.19877	-
