# Supplementary material for: Comparative Metatranscriptomics of Periodontitis Supports a Common Polymicrobial Shift in Metabolic Function and Identifies Novel Putative Disease-Associated ncRNAs
Source: Front Microbiol. 2020 Apr 9;11:482. doi: 10.3389/fmicb.2020.00482 (PMC7160235; doi:10.3389/fmicb.2020.00482)
Supplement: FILE S1 — Alignment files for the discovered novel putative ncRNAs. [file Data_Sheet_1.ZIP]

Archive with 17 entries (16 files):
- ncRNA-26.sto.txt
- ncRNA-73.sto.txt
- __MACOSX/
- __MACOSX/._ncRNA-73.sto.txt
- ncRNA-116.sto.txt
- ncRNA-68.sto.txt
- ncRNA-56.sto.txt
- ncRNA-94.sto.txt
- ncRNA-38.sto.txt
- ncRNA-3.sto.txt
- ncRNA-20.sto.txt
- ncRNA-161.sto.txt
- ncRNA-66.sto.txt
- ncRNA-9.sto.txt
- ncRNA-118.sto.txt
- ncRNA-8.sto.txt
- ncRNA-196.sto.txt
