# Supplementary material for: Comparative Metatranscriptomics of Periodontitis Supports a Common Polymicrobial Shift in Metabolic Function and Identifies Novel Putative Disease-Associated ncRNAs
Source: Front Microbiol. 2020 Apr 9;11:482. doi: 10.3389/fmicb.2020.00482 (PMC7160235; doi:10.3389/fmicb.2020.00482)
Supplement: FILE S1 — Alignment files for the discovered novel putative ncRNAs. [file Data_Sheet_1.ZIP › ncRNA-26.sto.txt]

# STOCKHOLM 1.0
#=GF AU Infernal 1.1.1
NZ_CP007181:1797579-1797726             ...-AUUCGCCAAGUUUAUAACCGA-......................................................................................UAUgAUUUU...CA.GUGA...UAUAA.......................................................................................................................AC..GGGAAUAAAACUUUUGCCAUU.AUG.AACAUUGAAAGUUAA...ACCU..AUCAUGUCA.................................................................................................................GGA.AUGAUAGUACUUCU.UC.UAGACCA...AG.UUU-UA-...AU.AGGUUUAUUA..UCAUUAG
NC_022660:1631907-1632054               ...-AUUCGCCAAGUUUAUAACCGA-......................................................................................UAUgAUUUU...CA.GUGA...UAUAA.......................................................................................................................AC..GGGAAUAAAACUUUUGCCAUU.AUG.AACAUUGAAAGUUAA...ACCU..AUCAUAUCA.................................................................................................................GGA.AUGAUAGUACUUCU.UC.UAGACCA...AG.UUU-UA-...AU.AGGUUUAUUA..UCAUUAG
NZ_CP011015:1631836-1631983             ...-AUUCGCCAAGUUUAUAACCGA-......................................................................................UAUgAUUUU...CA.GUGA...UAUAA.......................................................................................................................AC..GGGAAUAAAACUUUUGCCAUU.AUG.AACAUUGAAAGUUAA...ACCU..AUCAUAUCA.................................................................................................................GGA.AUGAUAGUACUUCU.UC.UAGACCA...AG.UUU-UA-...AU.AGGUUUAUUA..UCAUUAG
NZ_CP013034:1507756-1507903             ...-AUUCGCCAAGUUUAUAACCGA-......................................................................................UAUgAUUUU...CA.GUGA...UAUAA.......................................................................................................................AC..GGGAAUAAAACUUUUGCCAUU.AUG.AACAUUGAAAGUUAA...ACCU..AUCAUAUCA.................................................................................................................GGA.AUGAUAGUACUUCU.UC.UAGACCA...AG.UUU-UA-...AU.AGGUUUAUUA..UCAUUAG
NZ_CP015528:1641738-1641885             ...-AUUCGCCAAGUUUAUAACCGA-......................................................................................UAUgAUUUU...CA.GUGA...UAUAA.......................................................................................................................AC..GGGAAUAAAACUUUUGCCAUU.AUG.AACAUUGAAAGUUAA...ACCU..AUCAUAUCA.................................................................................................................GGA.AUGAUAGUACUUCU.UC.UAGACCA...AG.UUU-UA-...AU.AGGUUUAUUA..UCAUUAG
NC_022347:1646435-1646582               ...-AUUCGCCAAGUUUAUAACCGA-......................................................................................UAUgAUUUU...CA.GUGA...UAUAA.......................................................................................................................AC..GGGAAUAAAACUUUUGCCAUU.AUG.AACAUUGAAAGUUAA...ACCU..AUCAUAUCA.................................................................................................................GGA.AUGAUAGUACUUCU.UC.UAGACCA...AG.UUU-UA-...AU.AGGUUUAUUA..UCAUUAG
NZ_CP013733:2007141-2007288             ...-AUUCGCCAAGUUUAUAACCGA-......................................................................................UAUgAUUUU...CA.GUGA...UAUAA.......................................................................................................................AC..GGGAAUAAAACUUUUGCCAUU.AUG.AACAUUGAAAGUUAA...ACCU..AUCAUAUCA.................................................................................................................GGA.AUGAUAGUACUUCU.UC.UAGACCA...AG.UUU-UA-...AU.AGGUUUAUUA..UCAUUAG
NZ_CP007179:1658029-1658176             ...-AUUCGCCAAGUUUAUAACCGA-......................................................................................UAUgAUUUU...CA.GUGA...UAUAA.......................................................................................................................AC..GGGAAUAAAACUUUUGCCAUU.AUG.AACAUUGAAAGUUAA...ACCU..AUCAUAUCA.................................................................................................................GGA.AUGAUAGUACUUCU.UC.UAGACCA...AG.UUU-UA-...AU.AGGUUUAUUA..UCAUUAG
NZ_CP013036:43521-43668                 ...-AUUCGCCAAGUUUAUAACCGA-......................................................................................UAUgAUUUU...CA.GUGA...UAUAA.......................................................................................................................AC..GGGAAUAAAACUUUUGCCAUU.AUG.AACAUUGAAAGUUAA...ACCU..AUCAUAUCA.................................................................................................................GGA.AUGAUAGUACUUCU.UC.UAGACCA...AG.UUU-UA-...AU.AGGUUUAUUA..UCAUUAG
NZ_CP013032:43513-43660                 ...-AUUCGCCAAGUUUAUAACCGA-......................................................................................UAUgAUUUU...CA.GUGA...UAUAA.......................................................................................................................AC..GGGAAUAAAACUUUUGCCAUU.AUG.AACAUUGAAAGUUAA...ACCU..AUCAUAUCA.................................................................................................................GGA.AUGAUAGUACUUCU.UC.UAGACCA...AG.UUU-UA-...AU.AGGUUUAUUA..UCAUUAG
NZ_CP007183:1787516-1787663             ...-AUUCGCCAAGUUUAUAACCGA-......................................................................................UAUgAUUUU...CA.GUGA...UAUAA.......................................................................................................................AC..GGGAAUAAAACUUUUGCCAUU.AUG.AACAUUGAAAGUUAA...ACCU..AUCAUAUCA.................................................................................................................GGA.AUGAUAGUACUUCU.UC.UAGACCA...AG.UUU-UA-...AU.GGGUUUAUUA..UCAUUAG
NC_022351:1695721-1695868               ...-AUUCACCAAGUUUAUAACCGA-......................................................................................UGUgAUUUU...CA.GUAA...UAUAA.......................................................................................................................AC..CGGAAUGAAGCUUUUGCCAUU.AUG.AACAUUAAAUGUAAG...UCCU..AUCAUAUCA.................................................................................................................GGA.GUAAUUGUGCUUCU.UC.UUGACCA...AG.UUU-UA-...AU.UGGUUUAUUA..UCAUUAG
NZ_CP006687:1617845-1617992             ...-AUUCACCAAGUUUAUAACCGA-......................................................................................UGUgAUUUU...CA.GUAA...UAUAA.......................................................................................................................AC..CGGAAUGAAGCUUUUGCCAUU.AUG.AACAUUAAAUGUAAG...UCCU..AUCAUAUCA.................................................................................................................GGA.GUAAUUGUGCUUCU.UC.UUGACCA...AG.UUU-UA-...AU.UGGUUUAUUA..UCAUUAG
NZ_CP006851:1667962-1668109             ...-AUUCACCAAGUUUAUAACCGA-......................................................................................UGUgAUUUU...CA.GUAA...UAUAA.......................................................................................................................AC..CGGAAUGAAGCUUUUGCCAUU.AUG.AACAUUAAAUGUAAG...UCCU..AUCAUAUCA.................................................................................................................GGA.GUAAUUGUGCUUCU.UC.UUGACCA...AG.UUU-UA-...AU.UGGUUUAUUA..UCAUUAG
NZ_CP010072:1722514-1722661             ...-AUUCACCAAGUUUAUAACCGA-......................................................................................UGUgAUUUU...CA.GUAA...UAUAA.......................................................................................................................AC..CGGAAUGAAGCUUUUGCCAUU.AUG.AACAUUAAAUGUAAG...UCCU..AUCAUAUCA.................................................................................................................GGA.GUAAUUGUGCUUCU.UC.UUGACCA...AG.UUU-UA-...AU.UGGUUUAUUA..UCAUUAG
NZ_CP006689:1617856-1618003             ...-AUUCACCAAGUUUAUAACCGA-......................................................................................UGUgAUUUU...CA.GUAA...UAUAA.......................................................................................................................AC..CGGAAUGAAGCUUUUGCCAUU.AUG.AACAUUAAAUGUAAG...UCCU..AUCAUAUCA.................................................................................................................GGA.GUAAUUGUGCUUCU.UC.UUGACCA...AG.UUU-UA-...AU.UGGUUUAUUA..UCAUUAG
NZ_CP010301:1725691-1725838             ...-AUUCACCAAGUUUAUAACCGA-......................................................................................UGUgAUUUU...CA.GUAA...UAUAA.......................................................................................................................AC..CGGAAUGAAGCUUUUGCCAUU.AUG.AACAUUAAAUGUAAG...UCCU..AUCAUAUCA.................................................................................................................GGA.GUAAUUGUGCUUCU.UC.UUGACCA...AG.UUU-UA-...AU.UGGUUUAUUA..UCAUUAG
NC_018709:1612314-1612461               ...-AUUCACCAAGUUUAUAACCGA-......................................................................................UGUgAUUUU...CA.GUAA...UAUAA.......................................................................................................................AC..CGGAAUGAAGCUUUUGCCAUU.AUG.AACAUUAAAUGUAAG...UCCU..AUCAUAUCA.................................................................................................................GGA.GUAAUUGUGCUUCU.UC.UUGACCA...AG.UUU-UA-...AU.UGGUUUAUUA..UCAUUAG
NZ_CP013116:1504354-1504501             ...-AUUCACCAAGUUUAUAACCGA-......................................................................................UGUgAUUUU...CA.GUAA...UAUAA.......................................................................................................................AC..CGGAAUGAAGCUUUUGCCAUU.AUG.AACAUUAAAUGUAAG...UCCU..AUCAUAUCA.................................................................................................................GGA.GUAAUUGUGCUUCU.UC.UUGACCA...AG.UUU-UA-...AU.UGGUUUAUUA..UCAUUAG
NZ_CP010307:1650972-1651119             ...-AUUCACCAAGUUUAUAACCGA-......................................................................................UGUgAUUUU...CA.GUAA...UAUAA.......................................................................................................................AC..CGGAAUGAAGCUUUUGCCAUU.AUG.AACAUUAAAUGUAAG...UCCU..AUCAUAUCA.................................................................................................................GGA.GUAAUUGUGCUUCU.UC.UUGACCA...AG.UUU-UA-...AU.UGGUUUAUUA..UCAUUAG
NZ_CP014742:123966-124113               ...-AUUCACCAAGUUUAUAACCGA-......................................................................................UGUgAUUUU...CA.GUAA...UAUAA.......................................................................................................................AC..CGGAAUGAAGCUUUUGCCAUU.AUG.AACAUUAAAUGUAAG...UCCU..AUCAUAUCA.................................................................................................................GGA.GUAAUUGUGCUUCU.UC.UUGACCA...AG.UUU-UA-...AU.UGGUUUAUUA..UCAUUAG
NZ_CP014744:1651256-1651403             ...-AUUCACCAAGUUUAUAACCGA-......................................................................................UGUgAUUUU...CA.GUAA...UAUAA.......................................................................................................................AC..CGGAAUGAAGCUUUUGCCAUU.AUG.AACAUUAAAUGUAAG...UCCU..AUCAUAUCA.................................................................................................................GGA.GUAAUUGUGCUUCU.UC.UUGACCA...AG.UUU-UA-...AU.UGGUUUAUUA..UCAUUAG
NC_002163:1617855-1618002               ...-AUUCACCAAGUUUAUAACCGA-......................................................................................UGUgAUUUU...CA.GUAA...UAUAA.......................................................................................................................AC..CGGAAUGAAGCUUUUGCCAUU.AUG.AACAUUAAAUGUAAG...UCCU..AUCAUAUCA.................................................................................................................GGA.GUAAUUGUGCUUCU.UC.UUGACCA...AG.UUU-UA-...AU.UGGUUUAUUA..UCAUUAG
NC_022362:1695334-1695481               ...-AUUCACCAAGUUUAUAACCGA-......................................................................................UGUgAUUUU...CA.GUAA...UAUAA.......................................................................................................................AC..CGGAAUGAAGCUUUUGCCAUU.AUG.AACAUUAAAUGUAAG...UCCU..AUCAUAUCA.................................................................................................................GGA.GUAAUUGUGCUUCU.UC.UUGACCA...AG.UUU-UA-...AU.UGGUUUAUUA..UCAUUAG
NC_022353:1695884-1696031               ...-AUUCACCAAGUUUAUAACCGA-......................................................................................UGUgAUUUU...CA.GUAA...UAUAA.......................................................................................................................AC..CGGAAUGAAGCUUUUGCCAUU.AUG.AACAUUAAAUGUAAG...UCCU..AUCAUAUCA.................................................................................................................GGA.GUAAUUGUGCUUCU.UC.UUGACCA...AG.UUU-UA-...AU.UGGUUUAUUA..UCAUUAG
NZ_CP005081:1772873-1773020             ...-AUUCACCAAGUUUAUAACCGA-......................................................................................UGUgAUUUU...CA.GUAA...UAUAA.......................................................................................................................AC..CGGAAUGAAGCUUUUGCCAUU.AUG.AACAUUAAAUGUAAG...UCCU..AUCAUAUCA.................................................................................................................GGA.GUAAUUGUGCUUCU.UC.UUGACCA...AG.UUU-UA-...AU.UGGUUUAUUA..UCAUUAG
NZ_CP006686:1617854-1618001             ...-AUUCACCAAGUUUAUAACCGA-......................................................................................UGUgAUUUU...CA.GUAA...UAUAA.......................................................................................................................AC..CGGAAUGAAGCUUUUGCCAUU.AUG.AACAUUAAAUGUAAG...UCCU..AUCAUAUCA.................................................................................................................GGA.GUAAUUGUGCUUCU.UC.UUGACCA...AG.UUU-UA-...AU.UGGUUUAUUA..UCAUUAG
NZ_CP010058:1688735-1688882             ...-AUUCACCAAGUUUAUAACCGA-......................................................................................UGUgAUUUU...CA.GUAA...UAUAA.......................................................................................................................AC..CGGAAUGAAGCUUUUGCCAUU.AUG.AACAUUAAAUGUAAG...UCCU..AUCAUAUCA.................................................................................................................GGA.GUAAUUGUGCUUCU.UC.UUGACCA...AG.UUU-UA-...AU.UGGUUUAUUA..UCAUUAG
NC_017279:1615249-1615396               ...-AUUCACCAAGUUUAUAACCGA-......................................................................................UGUgAUUUU...CA.GUAA...UAUAA.......................................................................................................................AC..CGGAAUGAAGCUUUUGCCAUU.AUG.AACAUUAAAUGUAAG...UCCU..AUCAUAUCA.................................................................................................................GGA.GUAAUUGUGCUUCU.UC.UUGACCA...AG.UUU-UA-...AU.UGGUUUAUUA..UCAUUAG
NC_017281:1657236-1657383               ...-AUUCACCAAGUUUAUAACCGA-......................................................................................UGUgAUUUU...CA.GUAA...UAUAA.......................................................................................................................AC..CGGAAUGAAGCUUUUGCCAUU.AUG.AACAUUAAAUGUAAG...UCCU..AUCAUAUCA.................................................................................................................GGA.GUAAUUGUGCUUCU.UC.UUGACCA...AG.UUU-UA-...AU.UGGUUUAUUA..UCAUUAG
NC_021834:815565-815712                 ...-AUUCACCAAGUUUAUAACCGA-......................................................................................UGUgAUUUU...CA.GUAA...UAUAA.......................................................................................................................AC..CGGAAUGAAGCUUUUGCCAUU.AUG.AACAUUAAAUGUAAG...UCCU..AUCAUAUCA.................................................................................................................GGA.GUAAUUGUGCUUCU.UC.UUGACCA...AG.UUU-UA-...AU.UGGUUUAUUA..UCAUUAG
NZ_CP006688:1617843-1617990             ...-AUUCACCAAGUUUAUAACCGA-......................................................................................UGUgAUUUU...CA.GUAA...UAUAA.......................................................................................................................AC..CGGAAUGAAGCUUUUGCCAUU.AUG.AACAUUAAAUGUAAG...UCCU..AUCAUAUCA.................................................................................................................GGA.GUAAUUGUGCUUCU.UC.UUGACCA...AG.UUU-UA-...AU.UGGUUUAUUA..UCAUUAG
NC_018521:1617855-1618002               ...-AUUCACCAAGUUUAUAACCGA-......................................................................................UGUgAUUUU...CA.GUAA...UAUAA.......................................................................................................................AC..CGGAAUGAAGCUUUUGCCAUU.AUG.AACAUUAAAUGUAAG...UCCU..AUCAUAUCA.................................................................................................................GGA.GUAAUUGUGCUUCU.UC.UUGACCA...AG.UUU-UA-...AU.UGGUUUAUUA..UCAUUAG
NZ_CP006685:1617855-1618002             ...-AUUCACCAAGUUUAUAACCGA-......................................................................................UGUgAUUUU...CA.GUAA...UAUAA.......................................................................................................................AC..CGGAAUGAAGCUUUUGCCAUU.AUG.AACAUUAAAUGUAAG...UCCU..AUCAUAUCA.................................................................................................................GGA.GUAAUUGUGCUUCU.UC.UUGACCA...AG.UUU-UA-...AU.UGGUUUAUUA..UCAUUAG
NC_022352:1657165-1657312               ...-AUUCACCAAGUUUAUAACCGA-......................................................................................UGUgAUUUU...CA.GUAA...UAUAA.......................................................................................................................AC..CGGAAUGAAGCUUUUGCCAUU.AUG.AACAUUAAAUGUAAG...UCCU..AUCAUAUCA.................................................................................................................GGA.GUAAUUGUGCUUCU.UC.UUGACCA...AG.UUU-UA-...AU.UGGUUUAUUA..UCAUUAG
NZ_CP012696:1612218-1612365             ...-AUUCACCAAGUUUAUAACCGA-......................................................................................UGUgAUUUU...CA.GUAA...UAUAA.......................................................................................................................AC..CGGAAUGAAGCUUUUGCCAUU.AUG.AACAUUAAAUGUAAG...UCCU..AUCAUAUCA.................................................................................................................GGA.GUAAUUGUGCUUCU.UC.UUGACCA...AG.UUU-UA-...AU.UGGUUUAUUA..UCAUUAG
NC_003912:1753703-1753850               ...-AUUCACCAAGUUUAUAACCGA-......................................................................................UGUgAUUUU...CA.GUAA...UAUAA.......................................................................................................................AC..CGGAAUGAAGCUUUUGCCAUU.AUG.AACAUUAAAUGUAAG...UCCU..AUCAUAUCA.................................................................................................................GGA.GUAAUUGUGCUUCU.UC.UUGACCA...AG.UUU-UA-...AU.UGGUUUAUUA..UCAUUAG
NC_022529:1647193-1647340               ...-AUUCACCAAGUUUAUAACCGA-......................................................................................UGUgAUUUU...CA.GUAA...UAUAA.......................................................................................................................AC..CGGAAUGAAGCUUUUACCAUU.AUG.AACAUUAAAUGUAAG...UCCU..AUCAUAUCA.................................................................................................................GGA.GUAAUUGUGCUUCU.UC.UUGACCA...AG.UUU-UA-...AU.UGGUUUAUUA..UCAUUAG
NZ_CP008787:1629603-1629750             ...-AUUCACCAAGUUUAUAACCGA-......................................................................................UGUgAUUUU...CA.GUAA...UAUAA.......................................................................................................................AC..CGGAAUGAAGCUUUUACCAUU.AUG.AACAUUAAAUGUAAG...UCCU..AUCAUAUCA.................................................................................................................GGA.GUAAUUGUGCUUCU.UC.UUGACCA...AG.UUU-UA-...AU.UGGUUUAUUA..UCAUUAG
NC_017280:1594511-1594658               ...-AUUCACCAAGUUUAUAACCGA-......................................................................................UGUgAUUUU...CA.GUAA...UAUAA.......................................................................................................................AC..CGGAAUGAAGCUUUUACCAUU.AUG.AACAUUAAAUGUAAG...UCCU..AUCAUAUCA.................................................................................................................GGA.GUAAUUGUGCUUCU.UC.UUGACCA...AG.UUU-UA-...AU.UGGUUUAUUA..UCAUUAG
NZ_AASL01000001:1592085-1592232         ...-AUUCACCAAGUUUAUAACCGA-......................................................................................UGUgAUUUU...CA.GUAA...UAUAA.......................................................................................................................AC..CGGAAUGAAGCUUUUACCAUU.AUG.AACAUUAAAUGUAAG...UCCU..AUCAUAUCA.................................................................................................................GGA.GUAAUUGUGCUUCU.UC.UUGACCA...AG.UUU-UA-...AU.UGGUUUAUUA..UCAUUAG
NZ_CP010906:1592594-1592741             ...-AUUCACCAAGUUUAUAACCGA-......................................................................................UGUgAUUUU...CA.GUAA...UAUAA.......................................................................................................................AC..CGGAAUGAAGCUUUUACCAUU.AUG.AACAUUAAAUGUAAG...UCCU..AUCAUAUCA.................................................................................................................GGA.GUAAUUGUGCUUCU.UC.UUGACCA...AG.UUU-UA-...AU.UGGUUUAUUA..UCAUUAG
NC_009839:1606017-1606164               ...-AUUCACCAAGUUUAUAACCGA-......................................................................................UGUgAUUUU...CA.GUAA...UAUAA.......................................................................................................................AC..CGGAAUGAAGCUUUUACCAUU.AUG.AACAUUAAAUGUAAG...UCCU..AUCAUAUCA.................................................................................................................GGA.GUAAUUGUGCUUCU.UC.UUGACCA...AG.UUU-UA-...AU.UGGUUUAUUA..UCAUUAG
NC_008787:1592464-1592611               ...-AUUCACCAAGUUUAUAACCGA-......................................................................................UGUgAUUUU...CA.GUAA...UAUAA.......................................................................................................................AC..CGGAAUGAAGCUUUUACCAUU.AUG.AACAUUAAAUGUAAG...UCCU..AUCAUAUCA.................................................................................................................GGA.GUAAUUGUGCUUCU.UC.UUGACCA...AG.UUU-UA-...AU.UGGUUUAUUA..UCAUUAG
NZ_CP015209:1651077-1651224             ...-AUUCACCAAGUUUAUAACCGA-......................................................................................UGUgAUUUU...CA.GUAA...UAUAA.......................................................................................................................AC..CGGAAUGAAGCUUUUACCAUU.AUG.AACAUUAAAUGUAAG...UCCU..AUCAUAUCA.................................................................................................................GGA.GUAAUUGUGCUUCU.UC.UUGACCA...AG.UUU-UA-...AU.UGGUUUAUUA..UCAUUAG
NZ_CP012149:1594525-1594672             ...-AUUCACCAAGUUUAUAACCGA-......................................................................................UGUgAUUUU...CA.GUAA...UAUAA.......................................................................................................................AC..CGGAAUGAAGCUUUUACCAUU.AUG.AACAUUAAAUGUAAG...UCCU..AUCAUAUCA.................................................................................................................GGA.GUAAUUGUGCUUCU.UC.UUGACCA...AG.UUU-UA-...AU.UGGUUUAUUA..UCAUUAG
NZ_CP012689:1641574-1641721             ...-AUUCACCAAGUUUAUAACCGA-......................................................................................UGUgAUUUU...CA.GUAA...UAUAA.......................................................................................................................AC..CGGAAUGAAGCUUUUACCAUU.AUG.AACAUUAAAUGUAAG...UCCU..AUCAUAUCA.................................................................................................................GGA.GUAAUUGUGCUUCU.UC.UUGACCA...AG.UUU-UA-...AU.UGGUUUAUUA..UCAUUAG
NZ_CP012690:1641575-1641722             ...-AUUCACCAAGUUUAUAACCGA-......................................................................................UGUgAUUUU...CA.GUAA...UAUAA.......................................................................................................................AC..CGGAAUGAAGCUUUUACCAUU.AUG.AACAUUAAAUGUAAG...UCCU..AUCAUAUCA.................................................................................................................GGA.GUAAUUGUGCUUCU.UC.UUGACCA...AG.UUU-UA-...AU.UGGUUUAUUA..UCAUUAG
NZ_LN831025:1741268-1741415             ...-AUUCACCAAGUUUAUAACCGA-......................................................................................UGUgAUUUU...CA.GUAA...UAUAA.......................................................................................................................AC..CGGAAUGAAGCUUUUACCAUU.AUG.AACAUUAAAUGUAAG...UCCU..AUCAUAUCA.................................................................................................................GGA.GUAAUUGUGCUUCU.UC.UUGACCA...AG.UUU-UA-...AU.UGGUUUAUUA..UCAUUAG
NZ_CP014344:1626426-1626573             ...-AUUCACCAAGCUUAUAACCGA-......................................................................................UGUgAUUUU...CA.GUAA...UAUAA.......................................................................................................................AC..UGGAAUAAAGCUUUUACCAUU.AUG.AACAUUAAAUGUAAG...UCCU..AUCAUAUCA.................................................................................................................GGA.GUAAUUGUGCUUCU.UC.UUGACCA...AG.UUU-UA-...AU.UGGUUUAUUA..UCAUUAG
NC_009707:1821990-1822137               ...-AUUCACCAAGCUUAUAACCGA-......................................................................................UGUgAUUUU...CA.GUAA...UAUAA.......................................................................................................................AC..UGGAAUAAAGCUUUUACCAUU.AUG.AACAUUAAAUGUAAG...UCCU..AUCAUAUCA.................................................................................................................GGA.GUAAUUGUGCUUCU.UC.UUGACCA...AG.UUU-UA-...AU.UGGUUUAUUA..UCAUUAG
NZ_CP010306:1719071-1719218             ...-AUUCACCAAGCUUAUAACCGA-......................................................................................UGUgAUUUU...CA.GUAA...UAUAA.......................................................................................................................AC..UGGAAUAAAGCUUUUACCAUU.AUG.AACAUUAAAUGUAAG...UCCU..AUCAUAUCA.................................................................................................................GGA.GUAAUUGUGCUUCU.UC.UUGACCA...AG.UUU-UA-...AU.UGGUUUAUUA..UCAUUAG
NZ_CP005388:1613055-1613202             ...-AUUCACCAAGUUUAUAACCGA-......................................................................................UGUgAUUUU...CA.GUAA...UAUAA.......................................................................................................................AC..UGGAAUAAAGCUUUUACCAUU.AUG.AACAUUAAAUGUAAG...UCCU..AUCAUAUCA.................................................................................................................GGA.GUAAUUGUGCUUCU.UC.UUGACCA...AG.UUU-UA-...AU.UGGUUUAUUA..UCAUUAG
NZ_CM000854:15467-15614                 ...-AUUCACCAAGCUUAUAACCGA-......................................................................................UAUgAUUUU...CA.GUAA...UAUAA.......................................................................................................................AC..UGGAAUAAAGCUUUUACCAUU.AUG.AACAUUAAAUGUAAG...UCCU..AUCAUAUCA.................................................................................................................GGA.GUAAUUGUGCUUCU.UC.UUGACCA...AG.UUU-UA-...AU.UGGUUUAUUA..UCAUUAG
NZ_CP010490:1579157-1579304             ...-AUUCACCGAGCUUAUAACCGA-......................................................................................UGUgAUUUU...CA.GUAA...UAUAA.......................................................................................................................AC..CGGAAUGAAACUUUUACCAUU.AUG.AACAUUAAAUGUAAG...UCCU..AUCAUAUCA.................................................................................................................GGA.GUAAUUGUGCUUCU.UC.UUGACCA...AG.UUU-UA-...AU.UGGUUUAUUA..UCAUUAG
NZ_CP010467:1595981-1596128             ...-AUUCACCGAGCUUAUAACCGA-......................................................................................UGUgAUUUU...CA.GUAA...UAUAA.......................................................................................................................AC..CGGAAUGAAACUUUUACCAUU.AUG.AACAUUAAAUGUAAG...UCCU..AUCAUAUCA.................................................................................................................GGA.GUAAUUGUGCUUCU.UC.UUGACCA...AG.UUU-UA-...AU.UGGUUUAUUA..UCAUUAG
NZ_CP010510:1568400-1568547             ...-AUUCACCGAGCUUAUAACCGA-......................................................................................UGUgAUUUU...CA.GUAA...UAUAA.......................................................................................................................AC..CGGAAUGAAACUUUUACCAUU.AUG.AACAUUAAAUGUAAG...UCCU..AUCAUAUCA.................................................................................................................GGA.GUAAUUGUGCUUCU.UC.UUGACCA...AG.UUU-UA-...AU.UGGUUUAUUA..UCAUUAG
NZ_CP010486:1552498-1552645             ...-AUUCACCGAGCUUAUAACCGA-......................................................................................UGUgAUUUU...CA.GUAA...UAUAA.......................................................................................................................AC..CGGAAUGAAACUUUUACCAUU.AUG.AACAUUAAAUGUAAG...UCCU..AUCAUAUCA.................................................................................................................GGA.GUAAUUGUGCUUCU.UC.UUGACCA...AG.UUU-UA-...AU.UGGUUUAUUA..UCAUUAG
NZ_CP010466:1556994-1557141             ...-AUUCACCGAGCUUAUAACCGA-......................................................................................UGUgAUUUU...CA.GUAA...UAUAA.......................................................................................................................AC..CGGAAUGAAACUUUUACCAUU.AUG.AACAUUAAAUGUAAG...UCCU..AUCAUAUCA.................................................................................................................GGA.GUAAUUGUGCUUCU.UC.UUGACCA...AG.UUU-UA-...AU.UGGUUUAUUA..UCAUUAG
NZ_CP010476:1501930-1502077             ...-AUUCACCGAGCUUAUAACCGA-......................................................................................UGUgAUUUU...CA.GUAA...UAUAA.......................................................................................................................AC..CGGAAUGAAACUUUUACCAUU.AUG.AACAUUAAAUGUAAG...UCCU..AUCAUAUCA.................................................................................................................GGA.GUAAUUGUGCUUCU.UC.UUGACCA...AG.UUU-UA-...AU.UGGUUUAUUA..UCAUUAG
NZ_CP010500:953970-954117               ...-AUUCACCGAGCUUAUAACCGA-......................................................................................UGUgAUUUU...CA.GUAA...UAUAA.......................................................................................................................AC..CGGAAUGAAACUUUUACCAUU.AUG.AACAUUAAAUGUAAG...UCCU..AUCAUAUCA.................................................................................................................GGA.GUAAUUGUGCUUCU.UC.UUGACCA...AG.UUU-UA-...AU.UGGUUUAUUA..UCAUUAG
NZ_CP010494:1561700-1561847             ...-AUUCACCGAGCUUAUAACCGA-......................................................................................UGUgAUUUU...CA.GUAA...UAUAA.......................................................................................................................AC..CGGAAUGAAACUUUUACCAUU.AUG.AACAUUAAAUGUAAG...UCCU..AUCAUAUCA.................................................................................................................GGA.GUAAUUGUGCUUCU.UC.UUGACCA...AG.UUU-UA-...AU.UGGUUUAUUA..UCAUUAG
NZ_CP010488:1561899-1562046             ...-AUUCACCGAGCUUAUAACCGA-......................................................................................UGUgAUUUU...CA.GUAA...UAUAA.......................................................................................................................AC..CGGAAUGAAACUUUUACCAUU.AUG.AACAUUAAAUGUAAG...UCCU..AUCAUAUCA.................................................................................................................GGA.GUAAUUGUGCUUCU.UC.UUGACCA...AG.UUU-UA-...AU.UGGUUUAUUA..UCAUUAG
NZ_CP010509:1501241-1501388             ...-AUUCACCGAGCUUAUAACCGA-......................................................................................UGUgAUUUU...CA.GUAA...UAUAA.......................................................................................................................AC..CGGAAUGAAACUUUUACCAUU.AUG.AACAUUAAAUGUAAG...UCCU..AUCAUAUCA.................................................................................................................GGA.GUAAUUGUGCUUCU.UC.UUGACCA...AG.UUU-UA-...AU.UGGUUUAUUA..UCAUUAG
NZ_CP010461:1572607-1572754             ...-AUUCACCGAGCUUAUAACCGA-......................................................................................UGUgAUUUU...CA.GUAA...UAUAA.......................................................................................................................AC..CGGAAUGAAACUUUUACCAUU.AUG.AACAUUAAAUGUAAG...UCCU..AUCAUAUCA.................................................................................................................GGA.GUAAUUGUGCUUCU.UC.UUGACCA...AG.UUU-UA-...AU.UGGUUUAUUA..UCAUUAG
NZ_CP010489:1577002-1577149             ...-AUUCACCGAGCUUAUAACCGA-......................................................................................UGUgAUUUU...CA.GUAA...UAUAA.......................................................................................................................AC..CGGAAUGAAACUUUUACCAUU.AUG.AACAUUAAAUGUAAG...UCCU..AUCAUAUCA.................................................................................................................GGA.GUAAUUGUGCUUCU.UC.UUGACCA...AG.UUU-UA-...AU.UGGUUUAUUA..UCAUUAG
NZ_CP010477:1605189-1605336             ...-AUUCACCGAGCUUAUAACCGA-......................................................................................UGUgAUUUU...CA.GUAA...UAUAA.......................................................................................................................AC..CGGAAUGAAACUUUUACCAUU.AUG.AACAUUAAAUGUAAG...UCCU..AUCAUAUCA.................................................................................................................GGA.GUAAUUGUGCUUCU.UC.UUGACCA...AG.UUU-UA-...AU.UGGUUUAUUA..UCAUUAG
NZ_CP010458:1562262-1562409             ...-AUUCACCGAGCUUAUAACCGA-......................................................................................UGUgAUUUU...CA.GUAA...UAUAA.......................................................................................................................AC..CGGAAUGAAACUUUUACCAUU.AUG.AACAUUAAAUGUAAG...UCCU..AUCAUAUCA.................................................................................................................GGA.GUAAUUGUGCUUCU.UC.UUGACCA...AG.UUU-UA-...AU.UGGUUUAUUA..UCAUUAG
NZ_CP010511:1563990-1564137             ...-AUUCACCGAGCUUAUAACCGA-......................................................................................UGUgAUUUU...CA.GUAA...UAUAA.......................................................................................................................AC..CGGAAUGAAACUUUUACCAUU.AUG.AACAUUAAAUGUAAG...UCCU..AUCAUAUCA.................................................................................................................GGA.GUAAUUGUGCUUCU.UC.UUGACCA...AG.UUU-UA-...AU.UGGUUUAUUA..UCAUUAG
NZ_CP010501:1613640-1613787             ...-AUUCACCGAGCUUAUAACCGA-......................................................................................UGUgAUUUU...CA.GUAA...UAUAA.......................................................................................................................AC..CGGAAUGAAACUUUUACCAUU.AUG.AACAUUAAAUGUAAG...UCCU..AUCAUAUCA.................................................................................................................GGA.GUAAUUGUGCUUCU.UC.UUGACCA...AG.UUU-UA-...AU.UGGUUUAUUA..UCAUUAG
NZ_CP010502:1607164-1607311             ...-AUUCACCGAGCUUAUAACCGA-......................................................................................UGUgAUUUU...CA.GUAA...UAUAA.......................................................................................................................AC..CGGAAUGAAACUUUUACCAUU.AUG.AACAUUAAAUGUAAG...UCCU..AUCAUAUCA.................................................................................................................GGA.GUAAUUGUGCUUCU.UC.UUGACCA...AG.UUU-UA-...AU.UGGUUUAUUA..UCAUUAG
NZ_CP010506:1578213-1578360             ...-AUUCACCGAGCUUAUAACCGA-......................................................................................UGUgAUUUU...CA.GUAA...UAUAA.......................................................................................................................AC..CGGAAUGAAACUUUUACCAUU.AUG.AACAUUAAAUGUAAG...UCCU..AUCAUAUCA.................................................................................................................GGA.GUAAUUGUGCUUCU.UC.UUGACCA...AG.UUU-UA-...AU.UGGUUUAUUA..UCAUUAG
NZ_CP010474:1579837-1579984             ...-AUUCACCGAGCUUAUAACCGA-......................................................................................UGUgAUUUU...CA.GUAA...UAUAA.......................................................................................................................AC..CGGAAUGAAACUUUUACCAUU.AUG.AACAUUAAAUGUAAG...UCCU..AUCAUAUCA.................................................................................................................GGA.GUAAUUGUGCUUCU.UC.UUGACCA...AG.UUU-UA-...AU.UGGUUUAUUA..UCAUUAG
NZ_CP010504:1564286-1564433             ...-AUUCACCGAGCUUAUAACCGA-......................................................................................UGUgAUUUU...CA.GUAA...UAUAA.......................................................................................................................AC..CGGAAUGAAACUUUUACCAUU.AUG.AACAUUAAAUGUAAG...UCCU..AUCAUAUCA.................................................................................................................GGA.GUAAUUGUGCUUCU.UC.UUGACCA...AG.UUU-UA-...AU.UGGUUUAUUA..UCAUUAG
NZ_CP010479:1585543-1585690             ...-AUUCACCGAGCUUAUAACCGA-......................................................................................UGUgAUUUU...CA.GUAA...UAUAA.......................................................................................................................AC..CGGAAUGAAACUUUUACCAUU.AUG.AACAUUAAAUGUAAG...UCCU..AUCAUAUCA.................................................................................................................GGA.GUAAUUGUGCUUCU.UC.UUGACCA...AG.UUU-UA-...AU.UGGUUUAUUA..UCAUUAG
NZ_CP010495:1600261-1600408             ...-AUUCACCGAGCUUAUAACCGA-......................................................................................UGUgAUUUU...CA.GUAA...UAUAA.......................................................................................................................AC..CGGAAUGAAACUUUUACCAUU.AUG.AACAUUAAAUGUAAG...UCCU..AUCAUAUCA.................................................................................................................GGA.GUAAUUGUGCUUCU.UC.UUGACCA...AG.UUU-UA-...AU.UGGUUUAUUA..UCAUUAG
NZ_CP010484:1501396-1501543             ...-AUUCACCGAGCUUAUAACCGA-......................................................................................UGUgAUUUU...CA.GUAA...UAUAA.......................................................................................................................AC..CGGAAUGAAACUUUUACCAUU.AUG.AACAUUAAAUGUAAG...UCCU..AUCAUAUCA.................................................................................................................GGA.GUAAUUGUGCUUCU.UC.UUGACCA...AG.UUU-UA-...AU.UGGUUUAUUA..UCAUUAG
NZ_CP010508:1604208-1604355             ...-AUUCACCGAGCUUAUAACCGA-......................................................................................UGUgAUUUU...CA.GUAA...UAUAA.......................................................................................................................AC..CGGAAUGAAACUUUUACCAUU.AUG.AACAUUAAAUGUAAG...UCCU..AUCAUAUCA.................................................................................................................GGA.GUAAUUGUGCUUCU.UC.UUGACCA...AG.UUU-UA-...AU.UGGUUUAUUA..UCAUUAG
NZ_CP010472:1603977-1604124             ...-AUUCACCGAGCUUAUAACCGA-......................................................................................UGUgAUUUU...CA.GUAA...UAUAA.......................................................................................................................AC..CGGAAUGAAACUUUUACCAUU.AUG.AACAUUAAAUGUAAG...UCCU..AUCAUAUCA.................................................................................................................GGA.GUAAUUGUGCUUCU.UC.UUGACCA...AG.UUU-UA-...AU.UGGUUUAUUA..UCAUUAG
NZ_CP010481:1567476-1567623             ...-AUUCACCGAGCUUAUAACCGA-......................................................................................UGUgAUUUU...CA.GUAA...UAUAA.......................................................................................................................AC..CGGAAUGAAACUUUUACCAUU.AUG.AACAUUAAAUGUAAG...UCCU..AUCAUAUCA.................................................................................................................GGA.GUAAUUGUGCUUCU.UC.UUGACCA...AG.UUU-UA-...AU.UGGUUUAUUA..UCAUUAG
NZ_CP010465:1552184-1552331             ...-AUUCACCGAGCUUAUAACCGA-......................................................................................UGUgAUUUU...CA.GUAA...UAUAA.......................................................................................................................AC..CGGAAUGAAACUUUUACCAUU.AUG.AACAUUAAAUGUAAG...UCCU..AUCAUAUCA.................................................................................................................GGA.GUAAUUGUGCUUCU.UC.UUGACCA...AG.UUU-UA-...AU.UGGUUUAUUA..UCAUUAG
NZ_CP010487:1561944-1562091             ...-AUUCACCGAGCUUAUAACCGA-......................................................................................UGUgAUUUU...CA.GUAA...UAUAA.......................................................................................................................AC..CGGAAUGAAACUUUUACCAUU.AUG.AACAUUAAAUGUAAG...UCCU..AUCAUAUCA.................................................................................................................GGA.GUAAUUGUGCUUCU.UC.UUGACCA...AG.UUU-UA-...AU.UGGUUUAUUA..UCAUUAG
NZ_CP010457:1564658-1564805             ...-AUUCACCGAGCUUAUAACCGA-......................................................................................UGUgAUUUU...CA.GUAA...UAUAA.......................................................................................................................AC..CGGAAUGAAACUUUUACCAUU.AUG.AACAUUAAAUGUAAG...UCCU..AUCAUAUCA.................................................................................................................GGA.GUAAUUGUGCUUCU.UC.UUGACCA...AG.UUU-UA-...AU.UGGUUUAUUA..UCAUUAG
NZ_CP010460:1555556-1555703             ...-AUUCACCGAGCUUAUAACCGA-......................................................................................UGUgAUUUU...CA.GUAA...UAUAA.......................................................................................................................AC..CGGAAUGAAACUUUUACCAUU.AUG.AACAUUAAAUGUAAG...UCCU..AUCAUAUCA.................................................................................................................GGA.GUAAUUGUGCUUCU.UC.UUGACCA...AG.UUU-UA-...AU.UGGUUUAUUA..UCAUUAG
NZ_CP010464:1576433-1576580             ...-AUUCACCGAGCUUAUAACCGA-......................................................................................UGUgAUUUU...CA.GUAA...UAUAA.......................................................................................................................AC..CGGAAUGAAACUUUUACCAUU.AUG.AACAUUAAAUGUAAG...UCCU..AUCAUAUCA.................................................................................................................GGA.GUAAUUGUGCUUCU.UC.UUGACCA...AG.UUU-UA-...AU.UGGUUUAUUA..UCAUUAG
NZ_CP010483:1562186-1562333             ...-AUUCACCGAGCUUAUAACCGA-......................................................................................UGUgAUUUU...CA.GUAA...UAUAA.......................................................................................................................AC..CGGAAUGAAACUUUUACCAUU.AUG.AACAUUAAAUGUAAG...UCCU..AUCAUAUCA.................................................................................................................GGA.GUAAUUGUGCUUCU.UC.UUGACCA...AG.UUU-UA-...AU.UGGUUUAUUA..UCAUUAG
NZ_CP010469:1579627-1579774             ...-AUUCACCGAGCUUAUAACCGA-......................................................................................UGUgAUUUU...CA.GUAA...UAUAA.......................................................................................................................AC..CGGAAUGAAACUUUUACCAUU.AUG.AACAUUAAAUGUAAG...UCCU..AUCAUAUCA.................................................................................................................GGA.GUAAUUGUGCUUCU.UC.UUGACCA...AG.UUU-UA-...AU.UGGUUUAUUA..UCAUUAG
NZ_CP010459:1562878-1563025             ...-AUUCACCGAGCUUAUAACCGA-......................................................................................UGUgAUUUU...CA.GUAA...UAUAA.......................................................................................................................AC..CGGAAUGAAACUUUUACCAUU.AUG.AACAUUAAAUGUAAG...UCCU..AUCAUAUCA.................................................................................................................GGA.GUAAUUGUGCUUCU.UC.UUGACCA...AG.UUU-UA-...AU.UGGUUUAUUA..UCAUUAG
NZ_CP010471:1578212-1578359             ...-AUUCACCGAGCUUAUAACCGA-......................................................................................UGUgAUUUU...CA.GUAA...UAUAA.......................................................................................................................AC..CGGAAUGAAACUUUUACCAUU.AUG.AACAUUAAAUGUAAG...UCCU..AUCAUAUCA.................................................................................................................GGA.GUAAUUGUGCUUCU.UC.UUGACCA...AG.UUU-UA-...AU.UGGUUUAUUA..UCAUUAG
NZ_CP010496:1603369-1603516             ...-AUUCACCGAGCUUAUAACCGA-......................................................................................UGUgAUUUU...CA.GUAA...UAUAA.......................................................................................................................AC..CGGAAUGAAACUUUUACCAUU.AUG.AACAUUAAAUGUAAG...UCCU..AUCAUAUCA.................................................................................................................GGA.GUAAUUGUGCUUCU.UC.UUGACCA...AG.UUU-UA-...AU.UGGUUUAUUA..UCAUUAG
NZ_CP010498:1563751-1563898             ...-AUUCACCGAGCUUAUAACCGA-......................................................................................UGUgAUUUU...CA.GUAA...UAUAA.......................................................................................................................AC..CGGAAUGAAACUUUUACCAUU.AUG.AACAUUAAAUGUAAG...UCCU..AUCAUAUCA.................................................................................................................GGA.GUAAUUGUGCUUCU.UC.UUGACCA...AG.UUU-UA-...AU.UGGUUUAUUA..UCAUUAG
NZ_CP010468:1581651-1581798             ...-AUUCACCGAGCUUAUAACCGA-......................................................................................UGUgAUUUU...CA.GUAA...UAUAA.......................................................................................................................AC..CGGAAUGAAACUUUUACCAUU.AUG.AACAUUAAAUGUAAG...UCCU..AUCAUAUCA.................................................................................................................GGA.GUAAUUGUGCUUCU.UC.UUGACCA...AG.UUU-UA-...AU.UGGUUUAUUA..UCAUUAG
NZ_CP010505:1556374-1556521             ...-AUUCACCGAGCUUAUAACCGA-......................................................................................UGUgAUUUU...CA.GUAA...UAUAA.......................................................................................................................AC..CGGAAUGAAACUUUUACCAUU.AUG.AACAUUAAAUGUAAG...UCCU..AUCAUAUCA.................................................................................................................GGA.GUAAUUGUGCUUCU.UC.UUGACCA...AG.UUU-UA-...AU.UGGUUUAUUA..UCAUUAG
NZ_CP010485:1503351-1503498             ...-AUUCACCGAGCUUAUAACCGA-......................................................................................UGUgAUUUU...CA.GUAA...UAUAA.......................................................................................................................AC..CGGAAUGAAACUUUUACCAUU.AUG.AACAUUAAAUGUAAG...UCCU..AUCAUAUCA.................................................................................................................GGA.GUAAUUGUGCUUCU.UC.UUGACCA...AG.UUU-UA-...AU.UGGUUUAUUA..UCAUUAG
NZ_CP010493:1581787-1581934             ...-AUUCACCGAGCUUAUAACCGA-......................................................................................UGUgAUUUU...CA.GUAA...UAUAA.......................................................................................................................AC..CGGAAUGAAACUUUUACCAUU.AUG.AACAUUAAAUGUAAG...UCCU..AUCAUAUCA.................................................................................................................GGA.GUAAUUGUGCUUCU.UC.UUGACCA...AG.UUU-UA-...AU.UGGUUUAUUA..UCAUUAG
NZ_CP010473:1500253-1500400             ...-AUUCACCGAGCUUAUAACCGA-......................................................................................UGUgAUUUU...CA.GUAA...UAUAA.......................................................................................................................AC..CGGAAUGAAACUUUUACCAUU.AUG.AACAUUAAAUGUAAG...UCCU..AUCAUAUCA.................................................................................................................GGA.GUAAUUGUGCUUCU.UC.UUGACCA...AG.UUU-UA-...AU.UGGUUUAUUA..UCAUUAG
NZ_CP010482:1565011-1565158             ...-AUUCACCGAGCUUAUAACCGA-......................................................................................UGUgAUUUU...CA.GUAA...UAUAA.......................................................................................................................AC..CGGAAUGAAACUUUUACCAUU.AUG.AACAUUAAAUGUAAG...UCCU..AUCAUAUCA.................................................................................................................GGA.GUAAUUGUGCUUCU.UC.UUGACCA...AG.UUU-UA-...AU.UGGUUUAUUA..UCAUUAG
NZ_CP010499:1562626-1562773             ...-AUUCACCGAGCUUAUAACCGA-......................................................................................UGUgAUUUU...CA.GUAA...UAUAA.......................................................................................................................AC..CGGAAUGAAACUUUUACCAUU.AUG.AACAUUAAAUGUAAG...UCCU..AUCAUAUCA.................................................................................................................GGA.GUAAUUGUGCUUCU.UC.UUGACCA...AG.UUU-UA-...AU.UGGUUUAUUA..UCAUUAG
NZ_CP010497:1563008-1563155             ...-AUUCACCGAGCUUAUAACCGA-......................................................................................UGUgAUUUU...CA.GUAA...UAUAA.......................................................................................................................AC..CGGAAUGAAACUUUUACCAUU.AUG.AACAUUAAAUGUAAG...UCCU..AUCAUAUCA.................................................................................................................GGA.GUAAUUGUGCUUCU.UC.UUGACCA...AG.UUU-UA-...AU.UGGUUUAUUA..UCAUUAG
NZ_CP010492:1601484-1601631             ...-AUUCACCGAGCUUAUAACCGA-......................................................................................UGUgAUUUU...CA.GUAA...UAUAA.......................................................................................................................AC..CGGAAUGAAACUUUUACCAUU.AUG.AACAUUAAAUGUAAG...UCCU..AUCAUAUCA.................................................................................................................GGA.GUAAUUGUGCUUCU.UC.UUGACCA...AG.UUU-UA-...AU.UGGUUUAUUA..UCAUUAG
NZ_CP010491:1551927-1552074             ...-AUUCACCGAGCUUAUAACCGA-......................................................................................UGUgAUUUU...CA.GUAA...UAUAA.......................................................................................................................AC..CGGAAUGAAACUUUUACCAUU.AUG.AACAUUAAAUGUAAG...UCCU..AUCAUAUCA.................................................................................................................GGA.GUAAUUGUGCUUCU.UC.UUGACCA...AG.UUU-UA-...AU.UGGUUUAUUA..UCAUUAG
NZ_CP010470:1566704-1566851             ...-AUUCACCGAGCUUAUAACCGA-......................................................................................UGUgAUUUU...CA.GUAA...UAUAA.......................................................................................................................AC..CGGAAUGAAACUUUUACCAUU.AUG.AACAUUAAAUGUAAG...UCCU..AUCAUAUCA.................................................................................................................GGA.GUAAUUGUGCUUCU.UC.UUGACCA...AG.UUU-UA-...AU.UGGUUUAUUA..UCAUUAG
NZ_CP010475:1595276-1595423             ...-AUUCACCGAGCUUAUAACCGA-......................................................................................UGUgAUUUU...CA.GUAA...UAUAA.......................................................................................................................AC..CGGAAUGAAACUUUUACCAUU.AUG.AACAUUAAAUGUAAG...UCCU..AUCAUAUCA.................................................................................................................GGA.GUAAUUGUGCUUCU.UC.UUGACCA...AG.UUU-UA-...AU.UGGUUUAUUA..UCAUUAG
NZ_CP010462:1503315-1503462             ...-AUUCACCGAGCUUAUAACCGA-......................................................................................UGUgAUUUU...CA.GUAA...UAUAA.......................................................................................................................AC..CGGAAUGAAACUUUUACCAUU.AUG.AACAUUAAAUGUAAG...UCCU..AUCAUAUCA.................................................................................................................GGA.GUAAUUGUGCUUCU.UC.UUGACCA...AG.UUU-UA-...AU.UGGUUUAUUA..UCAUUAG
NZ_CP010480:1583628-1583775             ...-AUUCACCGAGCUUAUAACCGA-......................................................................................UGUgAUUUU...CA.GUAA...UAUAA.......................................................................................................................AC..CGGAAUGAAACUUUUACCAUU.AUG.AACAUUAAAUGUAAG...UCCU..AUCAUAUCA.................................................................................................................GGA.GUAAUUGUGCUUCU.UC.UUGACCA...AG.UUU-UA-...AU.UGGUUUAUUA..UCAUUAG
NZ_CP010507:1552034-1552181             ...-AUUCACCGAGCUUAUAACCGA-......................................................................................UGUgAUUUU...CA.GUAA...UAUAA.......................................................................................................................AC..CGGAAUGAAACUUUUACCAUU.AUG.AACAUUAAAUGUAAG...UCCU..AUCAUAUCA.................................................................................................................GGA.GUAAUUGUGCUUCU.UC.UUGACCA...AG.UUU-UA-...AU.UGGUUUAUUA..UCAUUAG
NZ_CP010503:1564487-1564634             ...-AUUCACCGAGCUUAUAACCGA-......................................................................................UGUgAUUUU...CA.GUAA...UAUAA.......................................................................................................................AC..CGGAAUGAAACUUUUACCAUU.AUG.AACAUUAAAUGUAAG...UCCU..AUCAUAUCA.................................................................................................................GGA.GUAAUUGUGCUUCU.UC.UUGACCA...AG.UUU-UA-...AU.UGGUUUAUUA..UCAUUAG
NZ_CP010463:1579379-1579526             ...-AUUCACCGAGCUUAUAACCGA-......................................................................................UGUgAUUUU...CA.GUAA...UAUAA.......................................................................................................................AC..CGGAAUGAAACUUUUACCAUU.AUG.AACAUUAAAUGUAAG...UCCU..AUCAUAUCA.................................................................................................................GGA.GUAAUUGUGCUUCU.UC.UUGACCA...AG.UUU-UA-...AU.UGGUUUAUUA..UCAUUAG
NC_017028:1143636-1143780               ...-ACUCACCGAAUUUUCUUCCAAC......................................................................................CAU.UUCUU...CA.UUUA...CAGAA.......................................................................................................................AC..CGGAAUAAAUUUAUUUCCAUU.AUG.AACAGAAAAGGUAAA...CCCU..ACAAAAAUA.................................................................................................................GGU.AAAAUCGUUGAUCU.UC.UAGACCA...AG.UUUUAAU..cAU.UUCAGAUUUA..C------
NZ_CP010969:1001796-1001940             ...-ACUCACCUAAUUUUCUUCCAAC......................................................................................CAU.UUCUU...CA.UUUA...CAGAA.......................................................................................................................AC..CGGAAUAAAUUUAUUUCCAUU.AUG.AACAGAAAAGGUAAA...CCCU..ACAAAAAUA.................................................................................................................GGU.AAAAUCGUUGAUCU.UC.UAGACCA...AG.UUUUAAU..cAU.UUCAGAUUUA..C------
NC_017042:1032519-1032663               ...-ACUCACCUAAUUUUCUUCCAAC......................................................................................CAU.UUCUU...CA.UUUA...CAGAA.......................................................................................................................AC..CGGAAUAAAUUUAUUUCCAUU.AUG.AACAGAAAAGGUAAA...CCCU..ACAAAAAUA.................................................................................................................GGU.AAAAUCGUUGAUCU.UC.UAGACCA...AG.UUUUAAU..cAU.UUCAGAUUUA..C------
NZ_CP012420:1151900-1152044             ...-ACUCACCUAAUUUUCUUCCAAC......................................................................................CAU.UUCUU...CA.UUUA...CAGAA.......................................................................................................................AC..CGGAAUAAAUUUAUUUCCAUU.AUG.AACAGAAAAGGUAAA...CCCU..ACAAAAAUA.................................................................................................................GGU.AAAAUCGUUGAUCU.UC.UAGACCA...AG.UUUUAAU..cAU.UUCAGAUUUA..C------
NC_015866:947483-947627                 ...-ACUCACCUAAUUUUCUUCCAAC......................................................................................CAU.UUCUU...CA.UUUA...CAGAA.......................................................................................................................AC..CGGAAUAAAUUUAUUUCCAUU.AUG.AACAGAAAAGGUAAA...CCCU..ACAAAAAUA.................................................................................................................GGU.AAAAUCGUUGAUCU.UC.UAGACCA...AG.UUUUAAU..cAU.UUCAGAUUUA..C------
NC_009900:1022455-1022599               ...-ACUCACCUAAUUUUCUUCCAAC......................................................................................CAU.UUCUU...CA.UUUA...CAGAA.......................................................................................................................AC..CGGAAUAAAUUUAUUUCCAUU.AUG.AACAGAAAAGGUAAA...CCCU..ACAAAAAUA.................................................................................................................GGU.AAAAUCGUUGAUCU.UC.UAGACCA...AG.UUUUAAU..cAU.UUCAGAUUUA..C------
NC_017043:389139-389283                 ...-ACUCACCUAAUUUUCUUCCAAC......................................................................................CAU.UUCUU...CA.UUUA...CAGAA.......................................................................................................................AC..CGGAAUAAAUUUAUUUCCAUU.AUG.AACAGAAAAGGUAAA...CCCU..ACAAAAAUA.................................................................................................................GGU.AAAAUCGUUGAUCU.UC.UAGACCA...AG.UUUUAAU..cAU.UUCAGAUUUA..C------
NC_016050:950740-950884                 ...-ACUCACCUAAUUUUCUUCCAAC......................................................................................CAU.UUCUU...CA.UUUA...CAGAA.......................................................................................................................AC..CGGAAUAAAUUUACUUCCAUU.AUG.AACAGAAAAGGUAAA...CCCU..ACAAAAAUA.................................................................................................................GGU.AAAAUCGUUGAUCU.UC.UAGACCA...AG.UUUUAAU..cAU.UUCAGAUUUA..C------
NC_017065:940983-941127                 ...-ACUCACCUAAUUUUCUUCCAAC......................................................................................CAU.UUCUU...CA.UUUA...CAGAA.......................................................................................................................AC..CGGAAUAAAUUUAUUUCCAUU.AUG.CACAGAAAAGGUAAA...CCCU..ACAAAAAUA.................................................................................................................GGU.AAAAUCGUUGAUCU.UC.UAGACCA...AG.UUUUAAU..cAU.UUCAGAUUUA..C------
NC_012633:941212-941356                 ...-ACUCACCUAAUUUUCUUCCAAC......................................................................................CAU.UUCUU...CA.UUUA...CAGAA.......................................................................................................................AC..CGGAAUAAAUUUAUUUCCAUU.AUG.CACAGAAAAGGUAAA...CCCU..ACAAAAAUA.................................................................................................................GGU.AAAAUCGUUGAUCU.UC.UAGACCA...AG.UUUUAAU..cAU.UUCAGAUUUA..C------
NC_016639:940980-941124                 ...-ACUCACCUAAUUUUCUUCCAAC......................................................................................CAU.UUCUU...CA.UUUA...CAGAA.......................................................................................................................AC..CGGAAUAAAUUUAUUUCCAUU.AUG.CACAGAAAAGGUAAA...CCCU..ACAAAAAUA.................................................................................................................GGU.AAAAUCGUUGAUCU.UC.UAGACCA...AG.UUUUAAU..cAU.UUCAGAUUUA..C------
NC_003103:931151-931295                 ...-ACUCACCUAAUUUUCUUCCAAC......................................................................................CAU.UUCUU...CA.UUUA...CAGAA.......................................................................................................................AC..CGGAAUAAAUUUAUUUCCAUU.AUG.CACAGAAAAGGUAAA...CCCU..ACAAAAAUA.................................................................................................................GGU.AAAAUCGUUGAUCU.UC.UAGACCA...AG.UUUUAAU..cAU.UUCAGAUUUA..C------
NC_016914:939884-940028                 ...-ACUCACCUAAUUUUCUUCCAAC......................................................................................CAU.UUCUU...CA.UUUA...CAGAA.......................................................................................................................AC..CGGAAUAAAUUUAUUUCCAUU.AUG.CACAGAAAAGGUAAA...CCCU..ACAAAAAUA.................................................................................................................GGU.AAAAUCGUUGACCU.UC.UAGACCA...AG.UUUUAAU..cAU.UUCAGAUUUA..C------
NC_016909:939403-939547                 ...-ACUCACCUAAUUUUCUUCCAAC......................................................................................CAU.UUCUU...CA.UUUA...CAGAA.......................................................................................................................AC..CGGAAUAAAUUUAUUUCCAUU.AUG.CACAGAAAAGGUAAA...CCCU..ACAAAAAUA.................................................................................................................GGU.AAAAUCGUUGACCU.UC.UAGACCA...AG.UUUUAAU..cAU.UUCAGAUUUA..C------
NZ_CP006009:927797-927941               ...-ACUCACCUAAUUUUCUUCCAAC......................................................................................CAU.UUCUU...CA.UUUA...CAGAA.......................................................................................................................AC..CGGAAUAAAUUUAUUUCCAUU.AUG.CACAGAAAAGGUAAA...CCCU..ACAAAAAUA.................................................................................................................GGU.AAAAUCGUUGACCU.UC.UAGACCA...AG.UUUUAAU..cAU.UUCAGAUUUA..C------
NZ_CP006010:939870-940014               ...-ACUCACCUAAUUUUCUUCCAAC......................................................................................CAU.UUCUU...CA.UUUA...CAGAA.......................................................................................................................AC..CGGAAUAAAUUUAUUUCCAUU.AUG.CACAGAAAAGGUAAA...CCCU..ACAAAAAUA.................................................................................................................GGU.AAAAUCGUUGACCU.UC.UAGACCA...AG.UUUUAAU..cAU.UUCAGAUUUA..C------
NC_010263:939139-939283                 ...-ACUCACCUAAUUUUCUUCCAAC......................................................................................CAU.UUCUU...CA.UUUA...CAGAA.......................................................................................................................AC..CGGAAUAAAUUUAUUUCCAUU.AUG.CACAGAAAAGGUAAA...CCCU..ACAAAAAUA.................................................................................................................GGU.AAAAUCGUUGACCU.UC.UAGACCA...AG.UUUUAAU..cAU.UUCAGAUUUA..C------
NC_016908:939294-939438                 ...-ACUCACCUAAUUUUCUUCCAAC......................................................................................CAU.UUCUU...CA.UUUA...CAGAA.......................................................................................................................AC..CGGAAUAAAUUUAUUUCCAUU.AUG.CACAGAAAAGGUAAA...CCCU..ACAAAAAUA.................................................................................................................GGU.AAAAUCGUUGACCU.UC.UAGACCA...AG.UUUUAAU..cAU.UUCAGAUUUA..C------
NC_016911:939766-939910                 ...-ACUCACCUAAUUUUCUUCCAAC......................................................................................CAU.UUCUU...CA.UUUA...CAGAA.......................................................................................................................AC..CGGAAUAAAUUUAUUUCCAUU.AUG.CACAGAAAAGGUAAA...CCCU..ACAAAAAUA.................................................................................................................GGU.AAAAUCGUUGACCU.UC.UAGACCA...AG.UUUUAAU..cAU.UUCAGAUUUA..C------
NC_016930:956305-956449                 ...-ACUCACCUAAUUUUCUUCCAAC......................................................................................CAU.UUCUU...CA.UUUA...CAGAA.......................................................................................................................AC..CGGAAUAAAUUUAUUUCCAUU.AUG.CACAGAAAAGGUAAA...CCCU..ACAAAAAUA.................................................................................................................GGU.AAAAUCGUUGACCU.UC.UAGACCA...AG.UUUUAAU..cAU.UUCAGAUUUA..C------
NC_016915:940953-941097                 ...-ACUCACCUAAUUUUCUUCCAAC......................................................................................CAU.UUCUU...CA.UUUA...CAGAA.......................................................................................................................AC..CGGAAUAAAUUUAUUUCCAUU.AUG.CACAGAAAAGGUAAA...CCCU..ACAAAAAUA.................................................................................................................GGU.AAAAUCGUUGACCU.UC.UAGACCA...AG.UUUUAAU..cAU.UUCAGAUUUA..C------
NC_009882:928349-928493                 ...-ACUCACCUAAUUUUCUUCCAAC......................................................................................CAU.UUCUU...CA.UUUA...CAGAA.......................................................................................................................AC..CGGAAUAAAUUUAUUUCCAUU.AUG.CACAGAAAAGGUAAA...CCCU..ACAAAAAUA.................................................................................................................GGU.AAAAUCGUUGACCU.UC.UAGACCA...AG.UUUUAAU..cAU.UUCAGAUUUA..C------
NC_017044:966870-967014                 ...-ACUCACCUAAUUUUCUUCCAAC......................................................................................CAU.UUCUU...CA.UUUA...CAGAA.......................................................................................................................AC..CGGAAUAAAUUUAUUUCCAUU.AUG.CACAGAAAAGGUAAA...CCCU..ACAAAAAUA.................................................................................................................GGU.AAAAUCGUUGAUCU.UC.UAGACCA...AG.UUUUAAU..cAU.UUCAUAUUUA..C------
NZ_LN794217:1294135-1294279             ...-AUUCACCUAAUUUUCUUCCAAC......................................................................................CAU.UUCUU...CA.UUUA...CAGAA.......................................................................................................................AC..CGGAAUAAAUUUAUUUCCAUU.AUG.AACAUAAAAGGUAAA...CCCU..ACAAAAAUA.................................................................................................................GGC.AAAAUCGUUGAUCU.UC.UAGACCA...AG.UUUUAAU..cAU.UUCAGAUUUA..C------
NZ_CM000770:1615412-1615556             ...-AUUCACCUAAUUUUCUUCCAAC......................................................................................CAU.UUCUU...CA.UUUA...CAGAA.......................................................................................................................AC..CGGAAUAAAUUUAUUUCCAUU.AUG.AACAGAAAAGGUAAA...CCCU..ACAAAAAUA.................................................................................................................GGC.AAAAUCGUUGAUCU.UC.UAGACCA...AG.UUUUAAU..cAU.UUCAGAUUUA..C------
NC_009881:910692-910836                 ...-AAUCACCUAAUUUUUUUCCAAC......................................................................................CAU.UUCUU...CA.UUUA...CAGAA.......................................................................................................................AC..CGGAACAAAUUUAUUCCCAUU.AUG.AACAGAAAAGGUAAA...CCCU..ACAAAAAUA.................................................................................................................GGC.AAAAUUGUUGAUCU.UC.UAGACCA...AG.UUUUAAU..cAU.UUCAGAUUUA..C------
NC_017066:825450-825594                 ...-ACUCACCUAAUUUUCUUCCAAC......................................................................................CAU.UUCUU...CA.UUUA...UAUAA.......................................................................................................................AC..CGGGAUAAAUUUAUUUCCAUU.AUG.GACAGAAAAGGUAAA...UCCU..ACAAAAAGA.................................................................................................................GGU.AAAAUCGUUGAUCU.UC.UAGACCA...AG.UUUUAAU..cAU.UUCAGAUUUA..C------
NC_017062:826018-826162                 ...-ACUCACCUAAUUUUCUUCCAAC......................................................................................CAU.UUCUU...CA.UUUA...UAUAA.......................................................................................................................AC..CGGGAUAAAUUUAUUUCCAUU.AUG.GACAGAAAAGGUAAA...UCCU..ACAAAAAGA.................................................................................................................GGU.AAAAUCGUUGAUCU.UC.UAGACCA...AG.UUUUAAU..cAU.UUCAGAUUUA..C------
NC_006142:825354-825498                 ...-ACUCACCUAAUUUUCUUCCAAC......................................................................................CAU.UUCUU...CA.UUUA...UAUAA.......................................................................................................................AC..CGGGAUAAAUUUAUUUCCAUU.AUG.GACAGAAAAGGUAAA...UCCU..ACAAAAAGA.................................................................................................................GGU.AAAAUCGUUGAUCU.UC.UAGACCA...AG.UUUUAAU..cAU.UUCAGAUUUA..C------
NC_000963:817173-817317                 ...-AUUCACCUAAUUUUCUUCCAAC......................................................................................CAU.UUCUU...CA.UUUA...UAUAA.......................................................................................................................AC..CGGGAUAAAUUUAUUGCCAUU.AUG.AACAGAAAAUGUAAA...UCCU..ACAAAAAUA.................................................................................................................GGU.AAAAUUGUUGAUCU.UC.UAGACCA...AG.UUUUAAU..cAU.UUCAGAUUUA..C------
NC_017057:817467-817611                 ...-AUUCACCUAAUUUUCUUCCAAC......................................................................................CAU.UUCUU...CA.UUUA...UAUAA.......................................................................................................................AC..CGGGAUAAAUUUAUUGCCAUU.AUG.AACAGAAAAUGUAAA...UCCU..ACAAAAAUA.................................................................................................................GGU.AAAAUUGUUGAUCU.UC.UAGACCA...AG.UUUUAAU..cAU.UUCAGAUUUA..C------
NC_017049:815207-815351                 ...-AUUCACCUAAUUUUCUUCCAAC......................................................................................CAU.UUCUU...CA.UUUA...UAUAA.......................................................................................................................AC..CGGGAUAAAUUUAUUGCCAUU.AUG.AACAGAAAAUGUAAA...UCCU..ACAAAAAUA.................................................................................................................GGU.AAAAUUGUUGAUCU.UC.UAGACCA...AG.UUUUAAU..cAU.UUCAGAUUUA..C------
NZ_CP014865:817163-817307               ...-AUUCACCUAAUUUUCUUCCAAC......................................................................................CAU.UUCUU...CA.UUUA...UAUAA.......................................................................................................................AC..CGGGAUAAAUUUAUUGCCAUU.AUG.AACAGAAAAUGUAAA...UCCU..ACAAAAAUA.................................................................................................................GGU.AAAAUUGUUGAUCU.UC.UAGACCA...AG.UUUUAAU..cAU.UUCAGAUUUA..C------
NC_017056:817084-817228                 ...-AUUCACCUAAUUUUCUUCCAAC......................................................................................CAU.UUCUU...CA.UUUA...UAUAA.......................................................................................................................AC..CGGGAUAAAUUUAUUGCCAUU.AUG.AACAGAAAAUGUAAA...UCCU..ACAAAAAUA.................................................................................................................GGU.AAAAUUGUUGAUCU.UC.UAGACCA...AG.UUUUAAU..cAU.UUCAGAUUUA..C------
NC_017051:815227-815371                 ...-AUUCACCUAAUUUUCUUCCAAC......................................................................................CAU.UUCUU...CA.UUUA...UAUAA.......................................................................................................................AC..CGGGAUAAAUUUAUUGCCAUU.AUG.AACAGAAAAUGUAAA...UCCU..ACAAAAAUA.................................................................................................................GGU.AAAAUUGUUGAUCU.UC.UAGACCA...AG.UUUUAAU..cAU.UUCAGAUUUA..C------
NC_017050:817085-817229                 ...-AUUCACCUAAUUUUCUUCCAAC......................................................................................CAU.UUCUU...CA.UUUA...UAUAA.......................................................................................................................AC..CGGGAUAAAUUUAUUGCCAUU.AUG.AACAGAAAAUGUAAA...UCCU..ACAAAAAUA.................................................................................................................GGU.AAAAUUGUUGAUCU.UC.UAGACCA...AG.UUUUAAU..cAU.UUCAGAUUUA..C------
NC_017048:47316-47460                   ...-AUUCACCUAAUUUUCUUCCAAC......................................................................................CAU.UUCUU...CA.UUUA...UAUAA.......................................................................................................................AC..CGGGAUAAAUUUAUUGCCAUU.AUG.AACAGAAAAUGUAAA...UCCU..ACAAAAAUA.................................................................................................................GGU.AAAAUUGUUGAUCU.UC.UAGACCA...AG.UUUUAAU..cAU.UUCAGAUUUA..C------
NC_017560:817002-817146                 ...-AUUCACCUAAUUUUCUUCCAAC......................................................................................CAU.UUCUU...CA.UUUA...UAUAA.......................................................................................................................AC..CGGGAUAAAUUUAUUGCCAUU.AUG.AACAGAAAAUGUAAA...UCCU..ACAAAAAUA.................................................................................................................GGU.AAAAUUGUUGAUCU.UC.UAGACCA...AG.UUUUAAU..cAU.UUCAGAUUUA..C------
NC_007940:1150799-1150943               ...-AUUCCCCUAGUUUUCUACCAAC......................................................................................CAU.UUCUU...CA.UUUA...CAGAA.......................................................................................................................AC..UGGAAUAAAUUUAUUUCCAUU.GUG.AACAGAAAACGUAAA...ACCA..ACAAAAAUA.................................................................................................................GGC.AAAAUGGUUGAUCU.UC.UAGACCA...AG.UUUUAAU..cAU.UUCUGACUUA..C------
NC_016929:865868-866012                 ...-AUUCACCUAAUUUUCUUCCAAC......................................................................................CAU.UUCCU...CA.UUUA...CAGAA.......................................................................................................................AC..UGGAAUAAAUUUAUUUCCAUU.AUG.AACAGAAAAGGUAAA...CCCU..ACAAAAAUG.................................................................................................................GGU.AAAAUUGUUGAUCU.UC.UAGACCA...AG.UUU-UAA...UC.AUCUCAGAUU..UAC----
NC_009879:875749-875893                 ...-AUUCACCUAAUUUUCUUCCAAC......................................................................................CAU.UUCCU...CA.UUUA...CAGAA.......................................................................................................................AC..UGGAAUAAAUUUAUUUCCAUU.AUG.AACAGAAAAGGUAAA...CCCU..ACAAAAAUG.................................................................................................................GGU.AAAAUUGUUGAUCU.UC.UAGACCA...AG.UUU-UAA...UC.AUCUCAGAUU..UAC----
NZ_CP008796:1038168-1038309             ...-ACUCACCCAACUUAUGUCCAAC......................................................................................CAU.GUUUU...CU.GUUA...CAUAA.......................................................................................................................AC..AGGUAUAAAUUUAUGUCCAUU.AUG.AACCGCAAAGGUCAA...CCCU..ACCAUCUCA.................................................................................................................GGA.AUAAUAGUAGACCU.UC.UACUCCA...AG.UCUUUAU...AG.GUUUUUUAU-..-------
NC_013418:411096-411243                 ...-ACUCUCCUAAUUUAUGUCCAAU......................................................................................CAU.AUUUU...CC.GUAA...UAUAC.......................................................................................................................AC..AUUAAUGAAUUGUCUUCCAUU.AUA.AACUGCAAAAGUUUG...UCCA..ACAAAAUCA.................................................................................................................GGC.AGAAUGGUUGAGGG.UC.UAGACCA...AG.UUUUA--...AU.AAUAGACUUC..UUUUCAG
NC_017924:402834-402978                 ...-AUUCUCCAAGUUUAUGACCUAU......................................................................................CAU.GUUUU...CU.GUAA...UAUGU.......................................................................................................................AC..AUUAAUAAAUUGUUUACCAUU.AUG.AACAGAAAAAGUUUG...UCCA..ACAAAAUCU.................................................................................................................GGU.AAAAUAGUAGUAGG.UC.UAGACCA...AG.UUU-UA-...AU.UACAUUUUUU..UUAU---
NC_020510:406091-406240                 ...-AUUCUCCAAGCUUAUGACCAAU......................................................................................CAU.AUUUU...CC.GUAA...UAUAU.......................................................................................................................AC..AUUGAUAAAUUGUUUUCCAUU.AUG.AACAGAAAAAGUUUG...UCCG..ACAAAAUCG.................................................................................................................GGU.AAAAUUGUGGAAGG.CC.UAGACCA...AG.UUUUUAU...UA.UUGUUUUUUU..AUCUAAU
NC_016146:374728-374874                 ...-AUUCUCCUAAUUUAUGUCCAAU......................................................................................CAU.AUUUU...CU.GUGA...UAUAA.......................................................................................................................AC..AUUAAUAAAUUUUCUUCCAUU.AUG.AACUGCAAAAGUUUG...UCCU..ACAAAAUCU.................................................................................................................GGU.AAAAUAGUGGAAGG.CC.UUGACCA...GG.UCUUAAU..gAU.AGACUUUUUU..UCC----
NC_017547:2641135-2641281               ...-AUUCGCCCAGUUUGUGUCCUAC......................................................................................CAU.AUCUU...CU.UGAA...CAUAA.......................................................................................................................AC..AGGAACGUGUUUACGUCCAUC.AUA.UACUGCGAUUGUUUG...UCCA..ACAAAAGUU.................................................................................................................GGG.AAAAUCGUGGAGCG.AC.GAGACCA...AG.UUUUAAU..uAC.UUGUUUCUUU..UCG----
NZ_CP013288:246568-246714               ...-AUUCGCCCAGUUUGUGUCCUAC......................................................................................CAU.AUCUU...CU.UGAA...CAUAA.......................................................................................................................AC..AGGAACGUGUUUACGUCCAUC.AUA.UACUGCGAUUGUUUG...UCCA..ACAAAAGUU.................................................................................................................GGG.AAAAUCGUGGAGCG.AC.GAGACCA...AG.UUUUAAU..uAC.UUGUUUCUUU..UCG----
NC_013891:2598224-2598370               ...-AUUCGCCCAGUUUGUGUCCUAC......................................................................................CAU.AUCUU...CU.UGAA...CAUAA.......................................................................................................................AC..AGGAACGUGUUUACGUCCAUC.AUA.UACUGCGAUUGUUUG...UCCA..ACAAAAGUU.................................................................................................................GGG.AAAAUCGUGGAGCG.AC.GAGACCA...AG.UUUUAAU..uAC.UUGUUUCUUU..UCG----
NC_018590:2600783-2600929               ...-AUUCGCCCAGUUUGUGUCCUAC......................................................................................CAU.AUCUU...CU.UGAA...CAUAA.......................................................................................................................AC..AGGAACGUGUUUACGUCCAUC.AUA.UACUGCGAUUGUUUG...UCCA..ACAAAAGUU.................................................................................................................GGG.AAAAUCGUGGAGCG.AC.GAGACCA...AG.UUUUAAU..uAC.UUGUUUCUUU..UCG----
NC_018642:2669130-2669276               ...-AUUCGCCCAGUUUGUGUCCUAC......................................................................................CAU.AUCUU...CU.UGAA...CAUAA.......................................................................................................................AC..AGGAACGUGUUUACGUCCAUC.AUA.UACUGCGAUUGUUUG...UCCA..ACAAAAGUU.................................................................................................................GGG.AAAAUCGUGGAGCG.AC.GAGACCA...AG.UUUUAAU..uAC.UUGUUUCUUU..UCG----
NC_018587:2718786-2718932               ...-AUUCGCCCAGUUUGUGUCCUAC......................................................................................CAU.AUCUU...CU.UGAA...CAUAA.......................................................................................................................AC..AGGAACGUGUUUACGUCCAUC.AUA.UACUGCGAUUGUUUG...UCCA..ACAAAAGUU.................................................................................................................GGG.AAAAUCGUGGAGCG.AC.GAGACCA...AG.UUUUAAU..uAC.UUGUUUCUUU..UCG----
NZ_CP011397:2679847-2679993             ...-AUUCGCCCAGUUUGUGUCCUAC......................................................................................CAU.AUCUU...CU.UGAA...CAUAA.......................................................................................................................AC..AGGAACGUGUUUACGUCCAUC.AUA.UACUGCGAUUGUUUG...UCCA..ACAAAAGUU.................................................................................................................GGG.AAAAUCGUGGAGCG.AC.GAGACCA...AG.UUUUAAU..uAC.UUGUUUCUUU..UCG----
NC_021839:2464893-2465039               ...-AUUCGCCCAGUUUGUGUCCUAC......................................................................................CAU.AUCUU...CU.UGAA...CAUAA.......................................................................................................................AC..AGGAACGUGUUUACGUCCAUC.AUA.UACUGCGAUUGUUUG...UCCA..ACAAAAGUU.................................................................................................................GGG.AAAAUCGUGGAGCG.AC.GAGACCA...AG.UUUUAAU..uAC.UUGUUUCUUU..UCG----
NC_018585:2687679-2687825               ...-AUUCGCCCAGUUUGUGUCCUAC......................................................................................CAU.AUCUU...CU.UGAA...CAUAA.......................................................................................................................AC..AGGAACGUGUUUACGUCCAUC.AUA.UACUGCGAUUGUUUG...UCCA..ACAAAAGUU.................................................................................................................GGG.AAAAUCGUGGAGCG.AC.GAGACCA...AG.UUUUAAU..uAC.UUGUUUCUUU..UCG----
NC_003210:2702967-2703113               ...-AUUCGCCCAGUUUGUGUCCUAC......................................................................................CAU.AUCUU...CU.UGAA...CAUAA.......................................................................................................................AC..AGGAACGUGUUUACGUCCAUC.AUA.UACUGCGAUUGUUUG...UCCA..ACAAAAGUU.................................................................................................................GGG.AAAAUCGUGGAGCG.AC.GAGACCA...AG.UUUUAAU..uAC.UUGUUUCUUU..UCG----
NZ_CP007686:2685740-2685886             ...-AUUCGCCCAGUUUGUGUCCUAC......................................................................................CAU.AUCUU...CU.UGAA...CAUAA.......................................................................................................................AC..AGGAACGUGUUUACGUCCAUC.AUA.UACUGCGAUUGUUUG...UCCA..ACAAAAGUU.................................................................................................................GGG.AAAAUCGUGGAGCG.AC.GAGACCA...AG.UUUUAAU..uAC.UUGUUUCUUU..UCG----
NC_017728:2648324-2648470               ...-AUUCGCCCAGUUUGUGUCCUAC......................................................................................CAU.AUCUU...CU.UGAA...CAUAA.......................................................................................................................AC..AGGAACGUGUUUACGUCCAUC.AUA.UACUGCGAUUGUUUG...UCCA..ACAAAAGUU.................................................................................................................GGG.AAAAUCGUGGAGCG.AC.GAGACCA...AG.UUUUAAU..uAC.UUGUUUCUUU..UCG----
NZ_CP014250:2729862-2730008             ...-AUUCGCCCAGUUUGUGUCCUAC......................................................................................CAU.AUCUU...CU.UGAA...CAUAA.......................................................................................................................AC..AGGAACGUGUUUACGUCCAUC.AUA.UACUGCGAUUGUUUG...UCCA..ACAAAAGUU.................................................................................................................GGG.AAAAUCGUGGAGCG.AC.GAGACCA...AG.UUUUAAU..uAC.UUGUUUCUUU..UCG----
NZ_CP013724:1263616-1263762             ...-AUUCGCCCAGUUUGUGUCCUAC......................................................................................CAU.AUCUU...CU.UGAA...CAUAA.......................................................................................................................AC..AGGAACGUGUUUACGUCCAUC.AUA.UACUGCGAUUGUUUG...UCCA..ACAAAAGUU.................................................................................................................GGG.AAAAUCGUGGAGCG.AC.GAGACCA...AG.UUUUAAU..uAC.UUGUUUCUUU..UCG----
NZ_CM001049:2619072-2619218             ...-AUUCGCCCAGUUUGUGUCCUAC......................................................................................CAU.AUCUU...CU.UGAA...CAUAA.......................................................................................................................AC..AGGAACGUGUUUACGUCCAUC.AUA.UACUGCGAUUGUUUG...UCCA..ACAAAAGUU.................................................................................................................GGG.AAAAUCGUGGAGCG.AC.GAGACCA...AG.UUUUAAU..uAC.UUGUUUCUUU..UCG----
NZ_CP009897:2650817-2650963             ...-AUUCGCCCAGUUUGUGUCCUAC......................................................................................CAU.AUCUU...CU.UGAA...CAUAA.......................................................................................................................AC..AGGAACGUGUUUACGUCCAUC.AUA.UACUGCGAUUGUUUG...UCCA..ACAAAAGUU.................................................................................................................GGG.AAAAUCGUGGAGCG.AC.GAGACCA...AG.UUUUAAU..uAC.UUGUUUCUUU..UCG----
NZ_CP012021:2695847-2695993             ...-AUUCGCCCAGUUUGUGUCCUAC......................................................................................CAU.AUCUU...CU.UGAA...CAUAA.......................................................................................................................AC..AGGAACGUGUUUACGUCCAUC.AUA.UACUGCGAUUGUUUG...UCCA..ACAAAAGUU.................................................................................................................GGG.AAAAUCGUGGAGCG.AC.GAGACCA...AG.UUUUAAU..uAC.UUGUUUCUUU..UCG----
NZ_HG813249:27819-27965                 ...-AUUCGCCCAGUUUGUGUCCUAC......................................................................................CAU.AUCUU...CU.UGAA...CAUAA.......................................................................................................................AC..AGGAACGUGUUUACGUCCAUC.AUA.UACUGCGAUUGUUUG...UCCA..ACAAAAGUU.................................................................................................................GGG.AAAAUCGUGGAGCG.AC.GAGACCA...AG.UUUUAAU..uAC.UUGUUUCUUU..UCG----
NZ_CP014252:2792806-2792952             ...-AUUCGCCCAGUUUGUGUCCUAC......................................................................................CAU.AUCUU...CU.UGAA...CAUAA.......................................................................................................................AC..AGGAACGUGUUUACGUCCAUC.AUA.UACUGCGAUUGUUUG...UCCA..ACAAAAGUU.................................................................................................................GGG.AAAAUCGUGGAGCG.AC.GAGACCA...AG.UUUUAAU..uAC.UUGUUUCUUU..UCG----
NC_018593:2642820-2642966               ...-AUUCGCCCAGUUUGUGUCCUAC......................................................................................CAU.AUCUU...CU.UGAA...CAUAA.......................................................................................................................AC..AGGAACGUGUUUACGUCCAUC.AUA.UACUGCGAUUGUUUG...UCCA..ACAAAAGUU.................................................................................................................GGG.AAAAUCGUGGAGCG.AC.GAGACCA...AG.UUUUAAU..uAC.UUGUUUCUUU..UCG----
NC_022568:2670005-2670151               ...-AUUCGCCCAGUUUGUGUCCUAC......................................................................................CAU.AUCUU...CU.UGAA...CAUAA.......................................................................................................................AC..AGGAACGUGUUUACGUCCAUC.AUA.UACUGCGAUUGUUUG...UCCA..ACAAAAGUU.................................................................................................................GGG.AAAAUCGUGGAGCG.AC.GAGACCA...AG.UUUUAAU..uAC.UUGUUUCUUU..UCG----
NC_019556:2650975-2651121               ...-AUUCGCCCAGUUUGUGUCCUAC......................................................................................CAU.AUCUU...CU.UGAA...CAUAA.......................................................................................................................AC..AGGAACGUGUUUACGUCCAUC.AUA.UACUGCGAUUGUUUG...UCCA..ACAAAAGUU.................................................................................................................GGG.AAAAUCGUGGAGCG.AC.GAGACCA...AG.UUUUAAU..uAC.UUGUUUCUUU..UCG----
NZ_CM001469:2312213-2312359             ...-AUUCGCCCAGUUUGUGUCCUAC......................................................................................CAU.AUCUU...CU.UGAA...CAUAA.......................................................................................................................AC..AGGAACGUGUUUACGUCCAUC.AUA.UACUGCGAUUGUUUG...UCCA..ACAAAAGUU.................................................................................................................GGG.AAAAUCGUGGAGCG.AC.GAGACCA...AG.UUUUAAU..uAC.UUGUUUCUUU..UCG----
NZ_CP007160:1438425-1438571             ...-AUUCGCCCAGUUUGUGUCCUAC......................................................................................CAU.AUCUU...CU.UGAA...CAUAA.......................................................................................................................AC..AGGAACGUGUUUACGUCCAUC.AUA.UACUGCGAUUGUUUG...UCCA..ACAAAAGUU.................................................................................................................GGG.AAAAUCGUGGAGCG.AC.GAGACCA...AG.UUUUAAU..uAC.UUGUUUCUUU..UCG----
NC_021823:2195393-2195539               ...-AUUCGCCCAGUUUGUGUCCUAC......................................................................................CAU.AUCUU...CU.UGAA...CAUAA.......................................................................................................................AC..AGGAACGUGUUUACGUCCAUC.AUA.UACUGCGAUUGUUUG...UCCA..ACAAAAGUU.................................................................................................................GGG.AAAAUCGUGGAGCG.AC.GAGACCA...AG.UUUUAAU..uAC.UUGUUUCUUU..UCG----
NC_002973:2651504-2651650               ...-AUUCGCCCAGUUUGUGUCCUAC......................................................................................CAU.AUCUU...CU.UGAA...CAUAA.......................................................................................................................AC..AGGAACGUGUUUACGUCCAUC.AUA.UACUGCGAUUGUUUG...UCCA..ACAAAAGUU.................................................................................................................GGG.AAAAUCGUGGAGCG.AC.GAGACCA...AG.UUUUAAU..uAC.UUGUUUCUUU..UCG----
NZ_CP007689:2660433-2660579             ...-AUUCGCCCAGUUUGUGUCCUAC......................................................................................CAU.AUCUU...CU.UGAA...CAUAA.......................................................................................................................AC..AGGAACGUGUUUACGUCCAUC.AUA.UACUGCGAUUGUUUG...UCCA..ACAAAAGUU.................................................................................................................GGG.AAAAUCGUGGAGCG.AC.GAGACCA...AG.UUUUAAU..uAC.UUGUUUCUUU..UCG----
NZ_CP009242:2668190-2668336             ...-AUUCGCCCAGUUUGUGUCCUAC......................................................................................CAU.AUCUU...CU.UGAA...CAUAA.......................................................................................................................AC..AGGAACGUGUUUACGUCCAUC.AUA.UACUGCGAUUGUUUG...UCCA..ACAAAAGUU.................................................................................................................GGG.AAAAUCGUGGAGCG.AC.GAGACCA...AG.UUUUAAU..uAC.UUGUUUCUUU..UCG----
NZ_CP007688:2710283-2710429             ...-AUUCGCCCAGUUUGUGUCCUAC......................................................................................CAU.AUCUU...CU.UGAA...CAUAA.......................................................................................................................AC..AGGAACGUGUUUACGUCCAUC.AUA.UACUGCGAUUGUUUG...UCCA..ACAAAAGUU.................................................................................................................GGG.AAAAUCGUGGAGCG.AC.GAGACCA...AG.UUUUAAU..uAC.UUGUUUCUUU..UCG----
NC_003212:2793913-2794059               ...-AUUCGCCCAGUUUGUGUCCUAC......................................................................................CAU.AUCUU...CU.UGAA...CAUAA.......................................................................................................................AC..AGGAACGUGUUUACGUCCAUC.AUA.UACUGCGAUUGUUUG...UCCA..ACAAAAGUU.................................................................................................................GGG.AAAAUCGUGGAGCG.AC.GAGACCA...AG.UUUUAAU..uAC.UUGUUUCUUU..UCG----
NZ_CP013287:1177476-1177622             ...-AUUCGCCCAGUUUGUGUCCUAC......................................................................................CAU.AUCUU...CU.UGAA...CAUAA.......................................................................................................................AC..AGGAACGUGUUUACGUCCAUC.AUA.UACUGCGAUUGUUUG...UCCA..ACAAAAGUU.................................................................................................................GGG.AAAAUCGUGGAGCG.AC.GAGACCA...AG.UUUUAAU..uAC.UUGUUUCUUU..UCG----
NC_021838:364504-364650                 ...-AUUCGCCCAGUUUGUGUCCUAC......................................................................................CAU.AUCUU...CU.UGAA...CAUAA.......................................................................................................................AC..AGGAACGUGUUUACGUCCAUC.AUA.UACUGCGAUUGUUUG...UCCA..ACAAAAGUU.................................................................................................................GGG.AAAAUCGUGGAGCG.AC.GAGACCA...AG.UUUUAAU..uAC.UUGUUUCUUU..UCG----
NC_021829:2507417-2507563               ...-AUUCGCCCAGUUUGUGUCCUAC......................................................................................CAU.AUCUU...CU.UGAA...CAUAA.......................................................................................................................AC..AGGAACGUGUUUACGUCCAUC.AUA.UACUGCGAUUGUUUG...UCCA..ACAAAAGUU.................................................................................................................GGG.AAAAUCGUGGAGCG.AC.GAGACCA...AG.UUUUAAU..uAC.UUGUUUCUUU..UCG----
NZ_CP007685:2710100-2710246             ...-AUUCGCCCAGUUUGUGUCCUAC......................................................................................CAU.AUCUU...CU.UGAA...CAUAA.......................................................................................................................AC..AGGAACGUGUUUACGUCCAUC.AUA.UACUGCGAUUGUUUG...UCCA..ACAAAAGUU.................................................................................................................GGG.AAAAUCGUGGAGCG.AC.GAGACCA...AG.UUUUAAU..uAC.UUGUUUCUUU..UCG----
NC_018584:2711992-2712138               ...-AUUCGCCCAGUUUGUGUCCUAC......................................................................................CAU.AUCUU...CU.UGAA...CAUAA.......................................................................................................................AC..AGGAACGUGUUUACGUCCAUC.AUA.UACUGCGAUUGUUUG...UCCA..ACAAAAGUU.................................................................................................................GGG.AAAAUCGUGGAGCG.AC.GAGACCA...AG.UUUUAAU..uAC.UUGUUUCUUU..UCG----
NZ_CP014261:2627106-2627252             ...-AUUCGCCCAGUUUGUGUCCUAC......................................................................................CAU.AUCUU...CU.UGAA...CAUAA.......................................................................................................................AC..AGGAACGUGUUUACGUCCAUC.AUA.UACUGCGAUUGUUUG...UCCA..ACAAAAGUU.................................................................................................................GGG.AAAAUCGUGGAGCG.AC.GAGACCA...AG.UUUUAAU..uAC.UUGUUUCUUU..UCG----
NC_008555:2608851-2608997               ...-AUUCGCCCAGUUUGUGUCCUAC......................................................................................CAU.AUCUU...CU.UGAA...CAUAA.......................................................................................................................AC..AGGAACGUGUUUACGUCCAUC.AUA.UACUGCGAUUGUUUG...UCCA..ACAAAAGUU.................................................................................................................GGG.AAAAUCGUGGAGCG.AC.GAGACCA...AG.UUUUAAU..uAC.UUGUUUCUUU..UCG----
NZ_CP014790:2657523-2657669             ...-AUUCGCCCAGUUUGUGUCCUAC......................................................................................CAU.AUCUU...CU.UGAA...CAUAA.......................................................................................................................AC..AGGAACGUGUUUACGUCCAUC.AUA.UACUGCGAUUGUUUG...UCCA..ACAAAAGUU.................................................................................................................GGG.AAAAUCGUGGAGCG.AC.GAGACCA...AG.UUUUAAU..uAC.UUGUUUCUUU..UCG----
NC_018588:2720494-2720640               ...-AUUCGCCCAGUUUGUGUCCUAC......................................................................................CAU.AUCUU...CU.UGAA...CAUAA.......................................................................................................................AC..AGGAACGUGUUUACGUCCAUC.AUA.UACUGCGAUUGUUUG...UCCA..ACAAAAGUU.................................................................................................................GGG.AAAAUCGUGGAGCG.AC.GAGACCA...AG.UUUUAAU..uAC.UUGUUUCUUU..UCG----
NZ_CM003382:2693913-2694059             ...-AUUCGCCCAGUUUGUGUCCUAC......................................................................................CAU.AUCUU...CU.UGAA...CAUAA.......................................................................................................................AC..AGGAACGUGUUUACGUCCAUC.AUA.UACUGCGAUUGUUUG...UCCA..ACAAAAGUU.................................................................................................................GGG.AAAAUCGUGGAGCG.AC.GAGACCA...AG.UUUUAAU..uAC.UUGUUUCUUU..UCG----
NC_012488:2669474-2669620               ...-AUUCGCCCAGUUUGUGUCCUAC......................................................................................CAU.AUCUU...CU.UGAA...CAUAA.......................................................................................................................AC..AGGAACGUGUUUACGUCCAUC.AUA.UACUGCGAUUGUUUG...UCCA..ACAAAAGUU.................................................................................................................GGG.AAAAUCGUGGAGCG.AC.GAGACCA...AG.UUUUAAU..uAC.UUGUUUCUUU..UCG----
NC_018591:2689329-2689475               ...-AUUCGCCCAGUUUGUGUCCUAC......................................................................................CAU.AUCUU...CU.UGAA...CAUAA.......................................................................................................................AC..AGGAACGUGUUUACGUCCAUC.AUA.UACUGCGAUUGUUUG...UCCA..ACAAAAGUU.................................................................................................................GGG.AAAAUCGUGGAGCG.AC.GAGACCA...AG.UUUUAAU..uAC.UUGUUUCUUU..UCG----
NC_017544:2665912-2666058               ...-AUUCGCCCAGUUUGUGUCCUAC......................................................................................CAU.AUCUU...CU.UGAA...CAUAA.......................................................................................................................AC..AGGAACGUGUUUACGUCCAUC.AUA.UACUGCGAUUGUUUG...UCCA..ACAAAAGUU.................................................................................................................GGG.AAAAUCGUGGAGCG.AC.GAGACCA...AG.UUUUAAU..uAC.UUGUUUCUUU..UCG----
NC_018589:2719855-2720001               ...-AUUCGCCCAGUUUGUGUCCUAC......................................................................................CAU.AUCUU...CU.UGAA...CAUAA.......................................................................................................................AC..AGGAACGUGUUUACGUCCAUC.AUA.UACUGCGAUUGUUUG...UCCA..ACAAAAGUU.................................................................................................................GGG.AAAAUCGUGGAGCG.AC.GAGACCA...AG.UUUUAAU..uAC.UUGUUUCUUU..UCG----
NC_018592:2669954-2670100               ...-AUUCGCCCAGUUUGUGUCCUAC......................................................................................CAU.AUCUU...CU.UGAA...CAUAA.......................................................................................................................AC..AGGAACGUGUUUACGUCCAUC.AUA.UACUGCGAUUGUUUG...UCCA..ACAAAAGUU.................................................................................................................GGG.AAAAUCGUGGAGCG.AC.GAGACCA...AG.UUUUAAU..uAC.UUGUUUCUUU..UCG----
NC_017545:2759305-2759451               ...-AUUCGCCCAGUUUGUGUCCUAC......................................................................................CAU.AUCUU...CU.UGAA...CAUAA.......................................................................................................................AC..AGGAACGUGUUUACGUCCAUC.AUA.UACUGCGAUUGUUUG...UCCA..ACAAAAGUU.................................................................................................................GGG.AAAAUCGUGGAGCG.AC.GAGACCA...AG.UUUUAAU..uAC.UUGUUUCUUU..UCG----
NZ_CP007687:2658965-2659111             ...-AUUCGCCCAGUUUGUGUCCUAC......................................................................................CAU.AUCUU...CU.UGAA...CAUAA.......................................................................................................................AC..AGGAACGUGUUUACGUCCAUC.AUA.UACUGCGAUUGUUUG...UCCA..ACAAAAGUU.................................................................................................................GGG.AAAAUCGUGGAGCG.AC.GAGACCA...AG.UUUUAAU..uAC.UUGUUUCUUU..UCG----
NC_021826:1671894-1672040               ...-AUUCGCCCAGUUUGUGUCCUAC......................................................................................CAU.AUCUU...CU.UGAA...CAUAA.......................................................................................................................AC..AGGAACGUGUUUACGUCCAUC.AUA.UACUGCGAUUGUUUG...UCCA..ACAAAAGUU.................................................................................................................GGG.AAAAUCGUGGAGCG.AC.GAGACCA...AG.UUUUAAU..uAC.UUGUUUCUUU..UCG----
NC_018586:2724679-2724825               ...-AUUCGCCCAGUUUGUGUCCUAC......................................................................................CAU.AUCUU...CU.UGAA...CAUAA.......................................................................................................................AC..AGGAACGUGUUUACGUCCAUC.AUA.UACUGCGAUUGUUUG...UCCA..ACAAAAGUU.................................................................................................................GGG.AAAAUCGUGGAGCG.AC.GAGACCA...AG.UUUUAAU..uAC.UUGUUUCUUU..UCG----
NZ_CP013723:2020544-2020690             ...-AUUCGCCCAGUUUGUGUCCUAC......................................................................................CAU.AUCUU...CU.UGAA...CAUAA.......................................................................................................................AC..AGGAACGUGUUUACGUCCAUC.AUA.UACUGCGAUUGUUUG...UCCA..ACAAAAGUU.................................................................................................................GGG.AAAAUCGUGGAGCG.AC.GAGACCA...AG.UUUUAAU..uAC.UUGUUUCUUU..UCG----
NZ_CP010346:2665352-2665498             ...-AUUCGCCCAGUUUGUGUCCUAC......................................................................................CAU.AUCUU...CU.UGAA...CAUAA.......................................................................................................................AC..AGGAACGUGUUUACGUCCAUC.AUA.UACUGCGAUUGUUUG...UCCA..ACAAAAGUU.................................................................................................................GGG.AAAAUCGUGGAGCG.AC.GAGACCA...AG.UUUUAAU..uAC.UUGUUUCUUU..UCG----
NZ_CM001051:2759047-2759193             ...-AUUCGCCCAGUUUGUGUCCUAC......................................................................................CAU.AUCUU...CU.UGAA...CAUAA.......................................................................................................................AC..AGGAACGUGUUUACGUCCAUC.AUA.UACUGCGAUUGUUUG...UCCA..ACAAAAGUU.................................................................................................................GGG.AAAAUCGUGGAGCG.AC.GAGACCA...AG.UUUUAAU..uAC.UUGUUUCUUU..UCG----
NZ_CM001159:2781906-2782052             ...-AUUCGCCCAGUUUGUGUCCUAC......................................................................................CAU.AUCUU...CU.UGAA...CAUAA.......................................................................................................................AC..AGGAACGUGUUUACGUCCAUC.AUA.UACUGCGAUUGUUUG...UCCA..ACAAAAGUU.................................................................................................................GGG.AAAAUCGUGGAGCG.AC.GAGACCA...AG.UUUUAAU..uAC.UUGUUUCUUU..UCG----
NZ_CP007210:2096926-2097072             ...-AUUCGCCCAGUUUGUGUCCUAC......................................................................................CAU.AUCUU...CU.UGAA...CAUAA.......................................................................................................................AC..AGGAACGUGUUUACGUCCAUC.AUA.UACUGCGAUUGUUUG...UCCA..ACAAAAGUU.................................................................................................................GGG.AAAAUCGUGGAGCG.AC.GAGACCA...AG.UUUUAAU..uAC.UUGUUUCUUU..UCG----
NZ_CP011004:2787736-2787882             ...-AUUCGCCCAGUUUGUGUCCUAC......................................................................................CAU.AUCUU...CU.UGAA...CAUAA.......................................................................................................................AC..AGGAACGUGUUUACGUCCAUC.AUA.UACUGCGAUUGUUUG...UCCA..ACAAAAGUU.................................................................................................................GGG.AAAAUCGUGGAGCG.AC.GAGACCA...AG.UUUUAAU..uAC.UUGUUUCUUU..UCG----
NZ_CP011398:2792818-2792964             ...-AUUCGCCCAGUUUGUGUCCUAC......................................................................................CAU.AUCUU...CU.UGAA...CAUAA.......................................................................................................................AC..AGGAACGUGUUUACGUCCAUC.AUA.UACUGCGAUUGUUUG...UCCA..ACAAAAGUU.................................................................................................................GGG.AAAAUCGUGGAGCG.AC.GAGACCA...AG.UUUUAAU..uAC.UUGUUUCUUU..UCG----
NC_017537:2725851-2725997               ...-AUUCGCCCAGUUUGUGUCCUAC......................................................................................CAU.AUCUU...CU.UGAA...CAUAA.......................................................................................................................AC..AGGAACGUGUUUACGUCCAUC.AUA.UACUGCGAUUGUUUG...UCCA..ACAAAAGUU.................................................................................................................GGG.AAAAUCGUGGAGCG.AC.GAGACCA...AG.UUUUAAU..uAC.UUGUUUCUUU..UCG----
NZ_CP007492:2650975-2651121             ...-AUUCGCCCAGUUUGUGUCCUAC......................................................................................CAU.AUCUU...CU.UGAA...CAUAA.......................................................................................................................AC..AGGAACGUGUUUACGUCCAUC.AUA.UACUGCGAUUGUUUG...UCCA..ACAAAAGUU.................................................................................................................GGG.AAAAUCGUGGAGCG.AC.GAGACCA...AG.UUUUAAU..uAC.UUGUUUCUUU..UCG----
NC_017546:2721425-2721571               ...-AUUCGCCCAGUUUGUGUCCUAC......................................................................................CAU.AUCUU...CU.UGAA...CAUAA.......................................................................................................................AC..AGGAACGUGUUUACGUCCAUC.AUA.UACUGCGAUUGUUUG...UCCA..ACAAAAGUU.................................................................................................................GGG.AAAAUCGUGGAGCG.AC.GAGACCA...AG.UUUUAAU..uAC.UUGUUUCUUU..UCG----
NC_017529:2728885-2729031               ...-AUUCGCCCAGUUUGUGUCCUAC......................................................................................CAU.AUCUU...CU.UGAA...CAUAA.......................................................................................................................AC..AGGAACGUGUUUACGUCCAUC.AUA.UACUGCGAUUGUUUG...UCCA..ACAAAAGUU.................................................................................................................GGG.AAAAUCGUGGAGCG.AC.GAGACCA...AG.UUUUAAU..uAC.UUGUUUCUUU..UCG----
NZ_CP011345:24663-24809                 ...-AUUCGCCCAGUUUGUGUCCUAC......................................................................................CAU.AUCUU...CU.UGAA...CAUAA.......................................................................................................................AC..AGGAACGUGUUUACGUCCAUC.AUA.UACUGCGAUUGUUUG...UCCA..ACAAAAGUU.................................................................................................................GGG.AAAAUCGUGGAGCG.AC.GAGACCA...AG.UUUUAAU..uAC.UUGUUUCUUU..UCG----
NZ_CP006874:2720721-2720867             ...-AUUCGCCCAGUUUGUGUCCUAC......................................................................................CAU.AUCUU...CU.UGAA...CAUAA.......................................................................................................................AC..AGGAACGUGUUUACGUCCAUC.AUA.UACUGCGAUUGUUUG...UCCA..ACAAAAGUU.................................................................................................................GGG.AAAAUCGUGGAGCG.AC.GAGACCA...AG.UUUUAAU..uAC.UUGUUUCUUU..UCG----
NZ_HG813247:2706068-2706214             ...-AUUCGCCCAGUUUGUGUCCUAC......................................................................................CAU.AUCUU...CU.UGAA...CAUAA.......................................................................................................................AC..AGGAACGUGUUUACGUCCAUC.AUA.UACUGCGAUUGUUUG...UCCA..ACAAAAGUU.................................................................................................................GGG.AAAAUCGUGGAGCG.AC.GAGACCA...AG.UUUUAAU..uAC.UUGUUUCUUU..UCG----
NZ_CP009576:2845936-2846082             ...-AUUCGCCCAGUUUGUGUCCUAC......................................................................................CAU.AUCUU...CU.UGAA...CAUAA.......................................................................................................................AC..AGGAACGUGUUUACGUCCAUC.AUA.UACUGCGAUUGUUUG...UCCA..ACAAAAGUU.................................................................................................................GGG.AAAAUCGUGGAGCG.AC.GAGACCA...AG.UUUUAAU..uAC.UUGUUUCUUU..UCG----
NC_021824:259785-259931                 ...-AUUCGCCCAGUUUGUGUCCUAC......................................................................................CAU.AUCUU...CU.UGAA...CAUAA.......................................................................................................................AC..AGGAACGUGUUUACGUCCAUC.AUA.UACUGCGAUUGUUUG...UCCA..ACAAAAGUU.................................................................................................................GGG.AAAAUCGUGGAGCG.AC.GAGACCA...AG.UUUUAAU..uAC.UUGUUUCUUU..UCG----
NZ_CP007684:2670369-2670515             ...-AUUCGCCCAGUUUGUGUCCUAC......................................................................................CAU.AUCUU...CU.UGAA...CAUAA.......................................................................................................................AC..AGGAACGUGUUUACGUCCAUC.AUA.UACUGCGAUUGUUUG...UCCA..ACAAAAGUU.................................................................................................................GGG.AAAAUCGUGGAGCG.AC.GAGACCA...AG.UUUUAAU..uAC.UUGUUUCUUU..UCG----
NZ_CP013286:2371177-2371323             ...-AUUCGCCCAGUUUGUGUCCUAC......................................................................................CAU.AUCUU...CU.UGAA...CAUAA.......................................................................................................................AC..AGGAACGUGUUUACGUCCAUC.AUA.UACUGCGAUUGUUUG...UCCA..ACAAAAGUU.................................................................................................................GGG.AAAAUCGUGGAGCG.AC.GAGACCA...AG.UUUUAAU..uAC.UUGUUUCUUU..UCG----
NZ_CP013285:682855-683001               ...-AUUCGCCCAGUUUGUGUCCUAC......................................................................................CAU.AUCUU...CU.UGAA...CAUAA.......................................................................................................................AC..AGGAACGUGUUUACGUCCAUC.AUA.UACUGCGAUUGUUUG...UCCA..ACAAAAGUU.................................................................................................................GGG.AAAAUCGUGGAGCG.AC.GAGACCA...AG.UUUUAAU..uAC.UUGUUUCUUU..UCG----
NZ_CP009575:2791043-2791189             ...-AUUCGCCCAGUUUGUGUCCUAC......................................................................................CAU.AUCUU...CU.UGAA...CAUAA.......................................................................................................................AC..AGGAACGUGUUUACGUCCAUC.AUA.UACUGCGAUUGUUUG...UCCA..ACAAAAGUU.................................................................................................................GGG.AAAAUCGUGGAGCG.AC.GAGACCA...AG.UUUUAAU..uAC.UUGUUUCUUU..UCG----
NC_016011:2677935-2678081               ...-AUUCGCCCAGUUUGUGUCCUAC......................................................................................CAU.AUCUU...CU.UGAA...CAUAA.......................................................................................................................AC..AGGAACGUGUUUACGUCCAUC.AUA.UACUGCGAUUGUUUG...UCCA..ACAAAAGUU.................................................................................................................GGG.AAAAUCGUGGAGCG.AC.GAGACCA...AG.UUU-U--...AA.UAACUUGUUU..CUUUUCG
NZ_CP007172:2724111-2724257             ...-AUUCGCCCAGUUUGUGUCCUAC......................................................................................CAU.AUCUU...CU.UGAA...CAUAA.......................................................................................................................AC..AGGAACGUGUUUACGUCCAUC.AUA.UACUGCGAUUGUUUG...UCCA..ACAAAAGUU.................................................................................................................GGG.AAAAUCGUGGAGCG.AC.GAGACCA...AG.UUU-U--...AA.UAACUUGUUU..CUUUUCG
NZ_CP009577:2724108-2724254             ...-AUUCGCCCAGUUUGUGUCCUAC......................................................................................CAU.AUCUU...CU.UGAA...CAUAA.......................................................................................................................AC..AGGAACGUGUUUACGUCCAUC.AUA.UACUGCGAUUGUUUG...UCCA..ACAAAAGUU.................................................................................................................GGG.AAAAUCGUGGAGCG.AC.GAGACCA...AG.UUU-U--...AA.UAACUUGUUU..CUUUUCG
NZ_CP014027:699207-699357               ...-AUUCACCAAGUUUGUGACCUAC......................................................................................CAU.GUCUU...CU.UGGA...UGUAA.......................................................................................................................AC..AGGUACAUGUUUACGUCCGUC.AUA.AACUGCGAUUGUAUA...UCCG..AUGAAACUU.................................................................................................................GGG.AAAAUCGUUGAACG.AC.GUGACCA...AG.UUUUGAU..uAC.UUUUUUCUUU..UCGUCGU
NZ_AEUT02000001:1907614-1907764         ...-AUUCACCAAGUUUGUGACCUAC......................................................................................CAU.GUCUU...CU.UGGA...UGUAA.......................................................................................................................AC..AGGUACAUGUUUACGUCCAUC.AUA.AACUGCGAUUGUAUA...ACCA..AUGAAACUU.................................................................................................................GGG.AAAAUCGUUGAACG.AC.GUGACCA...AG.UUUUGAU..uAC.UUUUUUCUUU..UCGUUAC
NZ_CP006770:1803720-1803870             ...-AUUCACCAAGCUUGUGACCUAC......................................................................................CAU.GUCUU...CU.UGAA...UGUAA.......................................................................................................................AC..AGGUACAUGCUUACGGCCAUC.AUA.AACUGCGAUUGUAUA...UCCG..AUGAAACUU.................................................................................................................GGG.AAAAUCGUUGAACG.AC.GUGACCA...AG.UUUUGAU..uAC.UUUUUUCUUU..UCGUCAU
NZ_CP014835:1485914-1486064             ...-AUUCACCAAGUUUGUGACCUAC......................................................................................CAU.GUCUU...CU.UGAA...UGUAA.......................................................................................................................AC..AGGUACAUGCUUACGUCCAUC.AUA.AACUGCGAUUGUAUA...ACCG..AUGAAACUU.................................................................................................................GGG.AAAAUCGUUGAACG.AC.GUGACCA...AG.UUUUAAU..uAC.UUUUUUCUUU..UCGUCAU
NZ_CP013688:1898607-1898757             ...-AUUCACCAAGUUUGUGACCUAC......................................................................................CAU.GUCUU...CU.UGGA...UGUAA.......................................................................................................................AC..UGGUACGUGUUUACGUCCAUC.AUA.AACCGCGAUUGUAUA...ACCG..AUGAAACUU.................................................................................................................GGG.AAAAUCGUUGAACG.AC.GUGACCA...AG.UUUUAAU..uAC.UUUUUUCUUU..UCGUCAU
NC_015760:2127850-2128000               ...-AUUCACCAAGUUUGUGACCUAC......................................................................................CAU.GUCUU...CU.UGGA...UGUAA.......................................................................................................................AC..AGGAACGUGUUUACGUCCAUC.AUA.AACUGCGAUAGUGUA...UCCG..AUGAAACUU.................................................................................................................GGG.AAAAUCGUUGAACG.AC.GUGACCA...AG.UUUUAAU..uAC.UUUUUUCUUU..UCGUCAU
NZ_CP009913:2102546-2102696             ...-AUUCACCAAGUUUGUGACCUAC......................................................................................CAU.GUCUU...CU.UGGA...UGUAA.......................................................................................................................AC..AGGAACGUGUUUACGUCCAUC.AUA.AACUGCGAUAGUGUA...UCCG..AUGAAACUU.................................................................................................................GGG.AAAAUCGUUGAACG.AC.GUGACCA...AG.UUUUAAU..uAC.UUUUUUCUUU..UCGUCAU
NZ_CP013216:2017997-2018147             ...-AUUCACCAAGUUUGUGACCUAC......................................................................................CAU.GUCUU...CU.UGGA...UGUAA.......................................................................................................................AC..AGGAACGUGUUUACGUCCAUC.AUA.AACUGCGAUAGUGUA...UCCG..AUGAAACUU.................................................................................................................GGG.AAAAUCGUUGAACG.AC.GUGACCA...AG.UUUUAAU..uAC.UUUUUUCUUU..UCGUCAU
NC_017595:2113609-2113759               ...-AUUCACCAAGUUUGUGACCUAC......................................................................................CAU.GUCUU...CU.UGGA...UGUAA.......................................................................................................................AC..AGGAACGUGUUUACGUCCAUC.AUA.AACUGCGAUAGUGUA...UCCG..AUGAAACUU.................................................................................................................GGG.AAAAUCGUUGAACG.AC.GUGACCA...AG.UUUUAAU..uAC.UUUUUUCUUU..UCGUCAU
NZ_CP011217:1772013-1772163             ...-AUUCACCAAGUUUGUGACCUAC......................................................................................CAU.GUCUU...CU.UGGA...UGUAA.......................................................................................................................AC..AGGAACAUGUUUACGUCCAUC.AUA.AACUGCGAUAGUGUA...UCCG..AUGAAACUU.................................................................................................................GGG.AAAAUCGUUGAACG.AC.GUGACCA...AG.UUUUAAU..uAC.UUUUUUCUUU..UCGUCAU
NC_017563:1752346-1752496               ...-AUUCACCAAGUUUGUGACCUAC......................................................................................CAU.GUCUU...CU.UGGA...UGUAA.......................................................................................................................AC..AGGAACAUGUUUACGUCCAUC.AUA.AACUGCGAUAGUGUA...UCCG..AUGAAACUU.................................................................................................................GGG.AAAAUCGUUGAACG.AC.GUGACCA...AG.UUUUAAU..uAC.UUUUUUCUUU..UCGUCAU
NC_006448:1708062-1708212               ...-AUUCACCAAGUUUGUGACCUAC......................................................................................CAU.GUCUU...CU.UGGA...UGUAA.......................................................................................................................AC..AGGAACAUGUUUACGUCCAUC.AUA.AACUGCGAUAGUGUA...UCCG..AUGAAACUU.................................................................................................................GGG.AAAAUCGUUGAACG.AC.GUGACCA...AG.UUUUAAU..uAC.UUUUUUCUUU..UCGUCAU
NZ_CP012588:1574902-1575052             ...-AUUCACCAAGUUUGUGACCUAC......................................................................................CAU.GUCUU...CU.UGGA...UGUAA.......................................................................................................................AC..AGGAACAUGUUUACGUCCAUC.AUA.AACUGCGAUAGUGUA...UCCG..AUGAAACUU.................................................................................................................GGG.AAAAUCGUUGAACG.AC.GUGACCA...AG.UUUUAAU..uAC.UUUUUUCUUU..UCGUCAU
NC_017927:1761301-1761451               ...-AUUCACCAAGUUUGUGACCUAC......................................................................................CAU.GUCUU...CU.UGGA...UGUAA.......................................................................................................................AC..AGGAACAUGUUUACGUCCAUC.AUA.AACUGCGAUAGUGUA...UCCG..AUGAAACUU.................................................................................................................GGG.AAAAUCGUUGAACG.AC.GUGACCA...AG.UUUUAAU..uAC.UUUUUUCUUU..UCGUCAU
NC_006449:1708686-1708836               ...-AUUCACCAAGUUUGUGACCUAC......................................................................................CAU.GUCUU...CU.UGGA...UGUAA.......................................................................................................................AC..AGGAACAUGUUUACGUCCAUC.AUA.AACUGCGAUAGUGUA...UCCG..AUGAAACUU.................................................................................................................GGG.AAAAUCGUUGAACG.AC.GUGACCA...AG.UUUUAAU..uAC.UUUUUUCUUU..UCGUCAU
NC_017581:1841031-1841181               ...-AUUCACCAAGUUUGUGACCUAC......................................................................................CAU.GUCUU...CU.UGGA...UGUAA.......................................................................................................................AC..AGGAACAUGUUUACGUCCAUC.AUA.AACUGCGAUAGUGUA...UCCG..AUGAAACUU.................................................................................................................GGG.AAAAUCGUUGAACG.AC.GUGACCA...AG.UUUUAAU..uAC.UUUUUUCUUU..UCGUCAU
NZ_CP016026:1072744-1072894             ...-AUUCACCAAGUUUGUGACCUAC......................................................................................CAU.GUCUU...CU.UGGA...UGUAA.......................................................................................................................AC..AGGAACAUGUUUACGUCCAUC.AUA.AACUGCGAUAGUGUA...UCCG..AUGAAACUU.................................................................................................................GGG.AAAAUCGUUGAACG.AC.GUGACCA...AG.UUUUAAU..uAC.UUUUUUCUUU..UCGUCAU
NC_008532:1766329-1766479               ...-AUUCACCAAGUUUGUGACCUAC......................................................................................CAU.GUCUU...CU.UGGA...UGUAA.......................................................................................................................AC..AGGAACAUGUUUACGUCCAUC.AUA.AACUGCGAUAGUGUA...UCCG..AUGAAACUU.................................................................................................................GGG.AAAAUCGUUGAACG.AC.GUGACCA...AG.UUUUAAU..uAC.UUUUUUCUUU..UCGUCAU
NZ_CP006819:102276-102426               ...-AUUCACCAAGUUUGUGACCUAC......................................................................................CAU.GUCUU...CU.UGGA...UGUAA.......................................................................................................................AC..AGGAACAUGUUUACGUCCAUC.AUA.AACUGCGAUAGUGUA...UCCG..AUGAAACUU.................................................................................................................GGG.AAAAUCGUUGAACG.AC.GUGACCA...AG.UUUUAAU..uAC.UUUUUUCUUU..UCGUCAU
NZ_CP010999:1757518-1757668             ...-AUUCACCAAGUUUGUGACCUAC......................................................................................CAU.GUCUU...CU.UGGA...UGUAA.......................................................................................................................AC..AGGAACAUGUUUACGUCCAUC.AUA.AACUGCGAUAGUGUA...UCCG..AUGAAACUU.................................................................................................................GGG.AAAAUCGUUGAACG.AC.GUGACCA...AG.UUUUAAU..uAC.UUUUUUCUUU..UCGUCAU
NZ_CM002130:2291577-2291727             ...-AUUCACCAAGUUUGUGACCUAC......................................................................................CAU.GUCUU...CU.UGGA...UGUAA.......................................................................................................................AC..AGGAACGUGUUUACGUCCAUC.AUA.AACUGCGAUAGUGUA...UCCG..AUGAAACUU.................................................................................................................GGG.AAAAUCGUUGAACG.AC.GUGACCA...AG.UUUUGAU..uAC.UUUUUUCUUU..UCGUCAU
NZ_CM002132:2027573-2027722             ...-AUUCACCAAGUUUGUGACCUAC......................................................................................CAU.GUCUU...CU.UGGA...UGUAA.......................................................................................................................AC..AGGAACGUGUUUACGUCCAUC.AUA.AACUGCGAUAGUGUA...UCCG..AUGAAACUU.................................................................................................................GGG.AAAAUCGUUGAACG.AC.GUGACCA...AG.UUUUAAU...UA.CUUUUUCUUU..UCGUCAU
NZ_CM001835:1520157-1520303             ...-AUUCACCAAGUUUGUGGCCUAC......................................................................................CAU.GUCUU...CU.UGGA...UGUAA.......................................................................................................................AC..AGGUACGUGUUUACGUCCGUC.AUA.AACUGCAAUAGUGUA...ACCA..AUGAAACUU.................................................................................................................GGG.AAGAUCGUUGAUCG.AC.GUGACCA...AG.UUUUAAU..aAC.UUUUUUCUUU..UCG----
NC_018594:1852670-1852816               ...-AUUCACCAAGUUUGUGGCCUAC......................................................................................CAU.GUCUU...CU.UGGA...UGUAA.......................................................................................................................AC..AGGUACGUGUUUACGUCCGUC.AUA.AACUGCAAUAGUGUA...ACCA..AUGAAACUU.................................................................................................................GGG.AAGAUCGUUGAACG.AC.GUGACCA...AG.UUUUAAU..aAC.UUUUUUCUUU..UCG----
NZ_LN831051:271922-272068               ...-AUUCACCAAGUUUGUGGCCUAC......................................................................................CAU.GUCUU...CU.UGGA...UGUAA.......................................................................................................................AC..AGGUACGUGUUUACGUCCGUC.AUA.AACUGCAAUAGUGUA...ACCA..AUGAAACUU.................................................................................................................GGG.AAGAUCGUUGAACG.AC.GUGACCA...AG.UUUUAAU..aAC.UUUUUUCUUU..UCG----
NZ_CP014326:1979137-1979283             ...-AUUCACCAAGUUUGUGACCUAC......................................................................................CAU.GUCUU...CU.UGGA...UGUAA.......................................................................................................................AC..AGGUACGUGUUUACGUCCGUC.AUA.AACUGCGAUAGUGUA...ACCA..AUGAAACUU.................................................................................................................GGG.AAGAUCGUUGAACG.AC.GUGACCA...AG.UUUUAAU..aAC.UUUUUUCUUU..UCG----
NC_015291:1737900-1738046               ...-AUUCACCAAGUUUGUGACCUAC......................................................................................CAU.GUCUU...CU.UGGA...UGUAA.......................................................................................................................AC..AGGUACGUGUUUACGUCCGUC.AUA.AACUGCAAUAGUGUA...ACCA..AUGAAACUU.................................................................................................................GGG.AAGAUCGUUGAACG.AC.GUGACCA...AG.UUUUGAU..aAC.UUUUUUCUUU..UCG----
NZ_CP007628:1798885-1799031             ...-AUUCACCAAGUUUGUGACCUAC......................................................................................CAU.GUCUU...CU.UGGA...UGUAA.......................................................................................................................AC..AGGUACGUGUUUACGUCCGUC.AUA.AACUGCAAUAGUGUA...ACCA..AUGAAACUU.................................................................................................................GGG.AAGAUCGUUGAACG.AC.GUGACCA...AG.UUUUGAU..aAC.UUUUUUCUUU..UCG----
NC_009785:2035384-2035530               ...-AUUCACCAAGUUUGUGACCUAC......................................................................................CAU.GUCUU...CU.UGGA...UGUAA.......................................................................................................................AC..AGGUACGUGUUUACGUCCGUC.AUA.AACUGCGAUUGUGUA...ACCA..AUGAAACUU.................................................................................................................GGG.AAGAUCGUUGAACG.AC.GUGACCA...AG.UUUUGAU..aAC.UUUUUUCUUU..UCG----
NZ_CP014264:2129169-2129316             ...-AUUCACCAAGCUUGUGACCUAC......................................................................................CAU.GUCUU...CU.UGGA...UGUAA.......................................................................................................................AC..AGGUACGUGUUUACGUCCAUC.AUA.AACUGCGAUAGUGUA...ACCA..AUGAAACUU.................................................................................................................GGG.AAGAUCGUUGAACG.AC.GUGACCA...AG.UUUUGAU..aAC.UUUUUUCUUU..UCGU---
NC_013853:1959322-1959468               ...-AUUCACCAAGCUUGUGACCUAC......................................................................................CAU.GUCUU...CU.UGGA...UGUAA.......................................................................................................................AC..AGGUACAUGUUUACGUCCAUC.AUA.AACUGCGAUAGUGUA...UCCG..AUGAAACUU.................................................................................................................GGG.AAGAUCGUUGAACG.AC.GUGACCA...AG.UUUUAAU..uAC.UUUUUUCUUU..UCG----
NC_022239:2081506-2081656               ...-AUUCACCAAGUUUGUGCCCUAC......................................................................................CAU.GUCUU...CU.UGGA...UGUAA.......................................................................................................................AC..AGGAACAUGUUUACGUCCAUC.AUA.AACUGCAAUUGUAUA...UCCG..AUGAAACUU.................................................................................................................GGG.AAAAUCGUAGAGCG.AC.GUGACCA...AG.UUUUGAU..gAC.UUUUUUCUUU..UCGUCGU
NZ_CP012731:984298-984444               ...-AUUCACCAAGUUUGUGACCUAC......................................................................................CAU.GUCUU...CU.UGAA...UGUAU.......................................................................................................................AC..AGGUACGUGUUUACGUCCAUC.GUA.AACUGCGAUUGUAUA...ACCG..AUGAAACUU.................................................................................................................GGG.AAAAUCGUUGAACG.AC.GUGACCA...AG.UUUUAAU..uAC.UUUUUUCUUU..UCG----
NZ_CP012805:1781024-1781174             ...-AUUCACCAAGUUUGUGUCCUAC......................................................................................CAU.GUCUU...CU.UGGA...UGUAA.......................................................................................................................AC..AGGAACAUGUUUACGUCCAUC.AUA.AACUGCAAUUGUA--..uAUCC.gAUGAAACUU.................................................................................................................GGG.AAAAUCGUUGAACG.AC.GUGACCA...AG.UUUUGAU..gAC.UUUUUUCUUU..UCGUCAU
NC_022244:1763352-1763502               ...-AUUCACCAAGUUUGUGUCCUAC......................................................................................CAU.GUCUU...CU.UGGA...UGUAA.......................................................................................................................AC..AGGAACAUGUUUACGUCCAUC.AUA.AACUGCAAUUGUA--..uAUCC.gAUGAAACUU.................................................................................................................GGG.AAAAUCGUUGAACG.AC.GUGACCA...AG.UUUUGAU..gAC.UUUUUUCUUU..UCGUCAU
NC_004350:1891985-1892135               ...-ACUCACCAAGCUUGUGACCUAC......................................................................................CAU.GUCCU...CU.UGAA...UGUAA.......................................................................................................................AC..AGGAACAUGUUUACGUCCGUC.AUA.AACUGCGAUUGUGU-...AUCC.aAUGAAACUU.................................................................................................................GGA.AAAAUCGUUGAACG.AC.GUGACCA...AG.UUUUAAU..uAC.UUUUUUCUUU..UCGUCAU
NC_018089:1885838-1885988               ...-ACUCACCAAGCUUGUGACCUAC......................................................................................CAU.GUCCU...CU.UGAA...UGUAA.......................................................................................................................AC..AGGAACAUGUUUACGUCCGUC.AUA.AACUGCGAUUGUGU-...AUCC.aAUGAAACUU.................................................................................................................GGA.AAAAUCGUUGAACG.AC.GUGACCA...AG.UUUUAAU..uAC.UUUUUUCUUU..UCGUCAU
NC_013928:1854212-1854362               ...-ACUCACCAAGCUUGUGACCUAC......................................................................................CAU.GUCCU...CU.UGAA...UGUAA.......................................................................................................................AC..AGGAACAUGUUUACGUCCGUC.AUA.AACUGCGAUUGUGU-...AUCC.aAUGAAACUU.................................................................................................................GGA.AAAAUCGUUGAACG.AC.GUGACCA...AG.UUUUAAU..uAC.UUUUUUCUUU..UCGUCAU
NZ_CP007016:1890693-1890843             ...-ACUCACCAAGCUUGUGACCUAC......................................................................................CAU.GUCCU...CU.UGAA...UGUAA.......................................................................................................................AC..AGGAACAUGUUUACGUCCGUC.AUA.AACUGCGAUUGUGU-...AUCC.aAUGAAACUU.................................................................................................................GGA.AAAAUCGUUGAACG.AC.GUGACCA...AG.UUUUAAU..uAC.UUUUUUCUUU..UCGUCAU
NC_017768:1853454-1853604               ...-ACUCACCAAGCUUGUGACCUAC......................................................................................CAU.GUCCU...CU.UGAA...UGUAA.......................................................................................................................AC..AGGAACAUGUUUACGUCCGUC.AUA.AACUGCGAUUGUGU-...AUCC.aAUGAAACUU.................................................................................................................GGA.AAAAUCGUUGAACG.AC.GUGACCA...AG.UUUUAAU..uAC.UUUUUUCUUU..UCGUCAU
NC_022246:1837001-1837147               ...-AUUCACCAAGUUUGUGACCUAC......................................................................................CAU.GUCUU...CU.UGGA...UGUAA.......................................................................................................................AC..AGGAACAUGUUUACGUCCGUC.AUA.AACUGCGAUUGUA-U...ACCC.gAUAAAACUU.................................................................................................................GGA.AAAAUCGUUGAACG.GC.GUGACCA...AG.UUUUAAU..gAC.UUUUUUCUUU..UCG----
NC_018073:1762405-1762551               ...-AUUCACCAAGUUUGUGACCUAC......................................................................................CAU.GUCUU...CU.UGGA...UGUAA.......................................................................................................................AC..AGGAACAUGUUUACGUCCGUC.AUA.AACUGCGAUUGUA-U...ACCC.gAUAAAACUU.................................................................................................................GGA.AAAAUCGUUGAACG.GC.GUGACCA...AG.UUUUAAU..gAC.UUUUUUCUUU..UCG----
NC_022237:1802140-1802286               ...-AUUCACCAAGUUUGUGACCUAC......................................................................................CAU.GUCUU...CU.UGGA...UGUAA.......................................................................................................................AC..AGGAACAUGUUUACGUCCGUC.AUA.AACUGCGAUUGUA-U...ACCC.gAUAAAACUU.................................................................................................................GGA.AAAAUCGUUGAACG.GC.GUGACCA...AG.UUUUAAU..gAC.UUUUUUCUUU..UCG----
NC_015391:2545734-2545880               ...-AUUCACCUAAUUUGUGUCCGAC......................................................................................CAU.GUCUU...CU.UGAA...UGUAA.......................................................................................................................AC..UGGUACAUGUUUGCGACCAUC.AUA.GACUGCGAUUGUGUA...ACCA..AUGAAACUC.................................................................................................................GGG.AAAAUUGUUGAACG.AC.GUGACCA...AG.UUU-UAAc.gAC.AGAUUUCUUU..UCG----
NC_022606:2261101-2261251               ...-AUUCACCUAAUUUGUGUCCGAC......................................................................................CAU.GUCUU...CU.UGAA...UAUAA.......................................................................................................................AC..UGGUACAUGCUUGCGUCCAUC.AUA.GACUGCGAUUGUGUA...ACCA..AUGAAACUC.................................................................................................................GGG.AAAAUUGUUGAACG.AC.GAGACCA...AG.UUU-UAAc.gAC.AGAUUUCUUU..UCGCUUU
NZ_CP010796:1714537-1714687             ...-AUUCGCCUAAUUUGUGUCCGAC......................................................................................CAU.AUCUU...CU.UGUA...CAUAA.......................................................................................................................AC..AGGAACAUGUUUGCGUCCAUC.AUA.GACUGCUAUUGUGUA...UCCU..ACAAAACUU.................................................................................................................GGG.AAAAUCGUUGAACG.GC.GUGACCA...UG.UUU-UAAc.gAC.AGAUUUCUUU..UCGCUUU
NZ_CM000753:84368-84515                 ...-AUUCACCUAACUUAUGGCCAAC......................................................................................CAU.AUCCU...CA.GUGA...UGUAC.......................................................................................................................AC..AGGUACGUGUUUACGACCAUC.AUA.UACAGCGAUUGUGUG...UCCG..AUGAACUGA.................................................................................................................GGG.AAGAUUGUUGAACG.GC.GAGACCA...AG.UUU-UA-...AC.AACUUGUUUU..UGCUCAG
NC_018500:4005582-4005729               ...-AUUCACCUAACUUAUGGCCAAC......................................................................................CAU.AUCCU...CA.GUGA...UGUAC.......................................................................................................................AC..AGGUACGUGUUUACGACCAUC.AUA.UACAGCGAUUGUGUG...UCCG..AUGAACUGA.................................................................................................................GGG.AAGAUUGUUGAACG.GC.GAGACCA...AG.UUU-UA-...AC.AACUUGUUUU..UGCUCAG
NZ_CP007607:207717-207864               ...-AUUCACCUAACUUAUGGCCAAC......................................................................................CAU.AUCCU...CA.GUGA...UGUAC.......................................................................................................................AC..AGGUACGUGUUUACGACCAUC.AUA.UACAGCGAUUGUGUG...UCCG..AUGAACUGA.................................................................................................................GGG.AAGAUUGUUGAACG.GC.GAGACCA...AG.UUU-UA-...AC.AACUUGUUUU..UGCUCAG
NZ_CM000736:84434-84581                 ...-AUUCACCUAACUUAUGGCCAAC......................................................................................CAU.AUCCU...CA.GUGA...UGUAC.......................................................................................................................AC..AGGUACGUGUUUACGACCAUC.AUA.UACAGCGAUUGUGUG...UCCG..AUGAACUGA.................................................................................................................GGG.AAGAUUGUUGAACG.GC.GAGACCA...AG.UUU-UA-...AC.AACUUGUUUU..UGCUCAG
NZ_CP013055:166877-167024               ...-AUUCACCUAACUUAUGGCCAAC......................................................................................CAU.AUCCU...CA.GUGA...UGUAC.......................................................................................................................AC..AGGUACGUGUUUACGACCAUC.AUA.UACAGCGAUUGUGUG...UCCG..AUGAACUGA.................................................................................................................GGG.AAGAUUGUUGAACG.GC.GAGACCA...AG.UUU-UA-...AC.AACUUGUUUU..UGCUCAG
NZ_CP012483:5299161-5299308             ...-AUUCACCUAACUUAUGGCCAAC......................................................................................CAU.AUCCU...CA.GUGA...UGUAC.......................................................................................................................AC..AGGUACGUGUUUACGACCAUC.AUA.UACAGCGAUUGUGUG...UCCG..AUGAACUGA.................................................................................................................GGG.AAGAUUGUUGAACG.GC.GAGACCA...AG.UUU-UA-...AC.AACUUGUUUU..UGCUCAG
NZ_CP010005:50824-50971                 ...-AUUCACCUAACUUAUGGCCAAC......................................................................................CAU.AUCCU...CA.GUGA...UGUAC.......................................................................................................................AC..AGGUACGUGUUUACGACCAUC.AUA.UACAGCGAUUGUGUG...UCCG..AUGAACUGA.................................................................................................................GGG.AAGAUUGUUGAACG.GC.GAGACCA...AG.UUU-UA-...AC.AACUUGUUUU..UGCUCAG
NZ_CM000731:86302-86449                 ...-AUUCACCUAACUUAUGGCCAAC......................................................................................CAU.AUCCU...CA.GUGA...UGUAC.......................................................................................................................AC..AGGUACGUGUUUACGACCAUC.AUA.UACAGCGAUUGUGUG...UCCG..AUGAACUGA.................................................................................................................GGG.AAGAUUGUUGAACG.GC.GAGACCA...AG.UUU-UA-...AC.AACUUGUUUU..UGCUCAG
NZ_CP016588:187482-187629               ...-AUUCACCUAACUUAUGGCCAAC......................................................................................CAU.AUCCU...CA.GUGA...UGUAC.......................................................................................................................AC..AGGUACGUGUUUACGACCAUC.AUA.UACAGCGAUUGUGUG...UCCG..AUGAACUGA.................................................................................................................GGG.AAGAUUGUUGAACG.GC.GAGACCA...AG.UUU-UA-...AC.AACUUGUUUU..UGCUCAG
NZ_CP009351:3738720-3738867             ...-AUUCACCUAACUUAUGGCCAAC......................................................................................CAU.AUCCU...CA.GUGA...UGUAC.......................................................................................................................AC..AGGUACGUGUUUACGACCAUC.AUA.UACAGCGAUUGUGUG...UCCG..AUGAACUGA.................................................................................................................GGG.AAGAUUGUUGAACG.GC.GAGACCA...AG.UUU-UA-...AC.AACUUGUUUU..UGCUCAG
NZ_CM000720:84521-84668                 ...-AUUCACCUAACUUAUGGCCAAC......................................................................................CAU.AUCCU...CA.GUGA...UGUAC.......................................................................................................................AC..AGGUACGUGUUUACGACCAUC.AUA.UACAGCGAUUGUGUG...UCCG..AUGAACUGA.................................................................................................................GGG.AAGAUUGUUGAACG.GC.GAGACCA...AG.UUU-UA-...AC.AACUUGUUUU..UGCUCAG
NZ_CM000728:84581-84728                 ...-AUUCACCUAACUUAUGGCCAAC......................................................................................CAU.AUCCU...CA.GUGA...UGUAC.......................................................................................................................AC..AGGUACGUGUUUACGACCAUC.AUA.UACAGCGAUUGUGUG...UCCG..AUGAACUGA.................................................................................................................GGG.AAGAUUGUUGAACG.GC.GAGACCA...AG.UUU-UA-...AC.AACUUGUUUU..UGCUCAG
NZ_CP011349:2657193-2657340             ...-AUUCACCUAACUUAUGGCCAAC......................................................................................CAU.AUCCU...CA.GUGA...UGUAC.......................................................................................................................AC..AGGUACGUGUUUACGACCAUC.AUA.UACAGCGAUUGUGUG...UCCG..AUGAACUGA.................................................................................................................GGG.AAGAUUGUUGAACG.GC.GAGACCA...AG.UUU-UA-...AC.AACUUGUUUU..UGCUCAG
NZ_CM001804:213189-213336               ...-AUUCACCUAACUUAUGGCCAAC......................................................................................CAU.AUCCU...CA.GUGA...UGUAC.......................................................................................................................AC..AGGUACGUGUUUACGACCAUC.AUA.UACAGCGAUUGUGUG...UCCG..AUGAACUGA.................................................................................................................GGG.AAGAUUGUUGAACG.GC.GAGACCA...AG.UUU-UA-...AC.AACUUGUUUU..UGCUCAG
NZ_CM000729:84407-84554                 ...-AUUCACCUAACUUAUGGCCAAC......................................................................................CAU.AUCCU...CA.GUGA...UGUAC.......................................................................................................................AC..AGGUACGUGUUUACGACCAUC.AUA.UACAGCGAUUGUGUG...UCCG..AUGAACUGA.................................................................................................................GGG.AAGAUUGUUGAACG.GC.GAGACCA...AG.UUU-UA-...AC.AACUUGUUUU..UGCUCAG
NZ_CM000730:107824-107971               ...-AUUCACCUAACUUAUGGCCAAC......................................................................................CAU.AUCCU...CA.GUGA...UGUAC.......................................................................................................................AC..AGGUACGUGUUUACGACCAUC.AUA.UACAGCGAUUGUGUG...UCCG..AUGAACUGA.................................................................................................................GGG.AAGAUUGUUGAACG.GC.GAGACCA...AG.UUU-UA-...AC.AACUUGUUUU..UGCUCAG
NZ_AP014864:5767308-5767455             ...-AUUCACCUAACUUAUGGCCAAC......................................................................................CAU.AUCCU...CA.GUGA...UGUAC.......................................................................................................................AC..AGGUACGUGUUUACGACCAUC.AUA.UACAGCGAUUGUGUG...UCCG..AUGAACUGA.................................................................................................................GGG.AAGAUUGUUGAACG.GC.GAGACCA...AG.UUU-UA-...AC.AACUUGUUUU..UGCUCAG
NZ_CM000726:84463-84610                 ...-AUUCACCUAACUUAUGGCCAAC......................................................................................CAU.AUCCU...CA.GUGA...UGUAC.......................................................................................................................AC..AGGUACGUGUUUACGACCAUC.AUA.UACAGCGAUUGUGUG...UCCG..AUGAACUGA.................................................................................................................GGG.AAGAUUGUUGAACG.GC.GAGACCA...AG.UUU-UA-...AC.AACUUGUUUU..UGCUCAG
NZ_CM000748:84391-84538                 ...-AUUCACCUAACUUAUGGCCAAC......................................................................................CAU.AUCCU...CA.GUGA...UGUAC.......................................................................................................................AC..AGGUACGUGUUUACGACCAUC.AUA.UACAGCGAUUGUGUG...UCCG..AUGAACUGA.................................................................................................................GGG.AAGAUUGUUGAACG.GC.GAGACCA...AG.UUU-UA-...AC.AACUUGUUUU..UGCUCAG
NZ_CM000734:110647-110794               ...-AUUCACCUAACUUAUGGCCAAC......................................................................................CAU.AUCCU...CA.GUGA...UGUAC.......................................................................................................................AC..AGGUACGUGUUUACGACCAUC.AUA.UACAGCAAUUGUGUG...UCCG..AUGAACUGA.................................................................................................................GGG.AAGAUUGUUGAACG.GC.GAGACCA...AG.UUU-UA-...AC.AACUUGUUUU..UGCUCAG
NZ_CM000719:86246-86393                 ...-AUUCACCUAACUUAUGGCCAAC......................................................................................CAU.AUCCU...CA.GUGA...UGUAC.......................................................................................................................AC..AGGUACGUGUUUACGACCAUC.AUA.UACAGCAAUUGUAUG...UCCG..AUGAACUGA.................................................................................................................GGG.AAGAUUGUUGAACG.GC.GAGACCA...AG.UUU-UA-...AC.AACUUGUUUU..UGCUCAG
NZ_CM000725:85276-85423                 ...-AUUCACCUAACUUAUGGCCAAC......................................................................................CAU.AUCCU...CA.GUGA...UGUAC.......................................................................................................................AC..AGGUACGUGUUUACGACCAUC.AUA.UACAGCAAUUGUAUG...UCCG..AUGAACUGA.................................................................................................................GGG.AAGAUUGUUGAACG.GC.GAGACCA...AG.UUU-UA-...AC.AACUUGUUUU..UGCUCAG
NZ_CP009692:361706-361853               ...-AUUCACCUAACUUAUGGCCAAC......................................................................................CAU.AUCCU...CA.GUGA...UGUAC.......................................................................................................................AC..AGGUACGUGUUUACGACCAUC.AUA.UACAGCAAUUGUAUG...UCCG..AUGAACUGA.................................................................................................................GGG.AAGAUUGUUGAACG.GC.GAGACCA...AG.UUU-UA-...AC.AACUUGUUUU..UGCUCAG
NZ_CP009651:2239924-2240071             ...-AUUCACCUAACUUAUGGCCAAC......................................................................................CAU.AUCCU...CA.GUGA...UGUAC.......................................................................................................................AC..AGGUACGUGUUUACGACCAUC.AUA.UACAGCAAUUGUAUG...ACCG..AUGAACUGA.................................................................................................................GGG.AAGAUUGUUGAACG.GC.GAGACCA...AG.UUU-UA-...AC.AACUUGUUUU..UGCUCAG
NZ_CM000745:95285-95432                 ...-AUUCACCUAACUUAUGGCCAAC......................................................................................CAU.AUCCU...CA.GUGA...UGUAC.......................................................................................................................AC..AGGUACGUGUUUACGACCAUC.AUA.UACAGCAAUUGUAUG...ACCG..AUGAACUGA.................................................................................................................GGG.AAGAUUGUUGAACG.GC.GAGACCA...AG.UUU-UA-...AC.AACUUGUUUU..UGCUCAG
NZ_CM000746:84389-84536                 ...-AUUCACCUAACUUGUGGCCUAC......................................................................................CAU.GUCUU...CA.GUAA...CAUAU.......................................................................................................................AC..AGGUACAUGUUUACGACCGUC.AUA.UACAGCGAUUGUGUG...ACCG..AUGAACUGA.................................................................................................................GGG.AAGAUCGUUGAACG.AC.GAGACCA...AG.UUU-UA-...AC.AACUUGCUUU..UGCUCAG
NZ_CM000752:86079-86226                 ...-AUUCACCUAACUUGUGGCCUAC......................................................................................CAU.GUCUU...CA.GUAA...CAUAU.......................................................................................................................AC..AGGUACAUGUUUACGACCGUC.AUA.UACAGCGAUUGUGUG...ACCG..AUGAACUGA.................................................................................................................GGG.AAGAUCGUUGAACG.AC.GAGACCA...AG.UUU-UA-...AC.AACUUGCUUU..UGCUCAG
NZ_CP009700:2239295-2239442             ...-AUUCACCUAACUUGUGGCCUAC......................................................................................CAU.GUCUU...CA.GUAA...CAUAU.......................................................................................................................AC..AGGUACAUGUUUACGACCGUC.AUA.UACAGCGAUUGUGUG...ACCG..AUGAACUGA.................................................................................................................GGG.AAGAUCGUUGAACG.AC.GAGACCA...AG.UUU-UA-...AC.AACUUGCUUU..UGCUCAG
NZ_CP009598:4740695-4740842             ...-AUUCACCUAACUUGUGGCCUAC......................................................................................CAU.GUCUU...CA.GUAA...CAUAU.......................................................................................................................AC..AGGUACAUGUUUACGACCGUC.AUA.UACAGCGAUUGUGUG...ACCG..AUGAACUGA.................................................................................................................GGG.AAGAUCGUUGAACG.AC.GAGACCA...AG.UUU-UA-...AC.AACUUGCUUU..UGCUCAG
NZ_CP009981:4367802-4367949             ...-AUUCACCUAACUUGUGGCCUAC......................................................................................CAU.GUCUU...CA.GUAA...CAUAU.......................................................................................................................AC..AGGUACAUGUUUACGACCGUC.AUA.UACAGCGAUUGUGUG...ACCG..AUGAACUGA.................................................................................................................GGG.AAGAUCGUUGAACG.AC.GAGACCA...AG.UUU-UA-...AC.AACUUGCUUU..UGCUCAG
NZ_CM000727:86175-86322                 ...-AUUCACCUAACUUGUGGCCUAC......................................................................................CAU.GUCUU...CA.GUAA...CAUAU.......................................................................................................................AC..AGGUACAUGUUUACGACCGUC.AUA.UACAGCGAUUGUGUG...ACCG..AUGAACUGA.................................................................................................................GGG.AAGAUCGUUGAACG.AC.GAGACCA...AG.UUU-UA-...AC.AACUUGCUUU..UGCUCAG
NZ_CP010088:2303261-2303408             ...-AUUCACCUAACUUGUGGCCUAC......................................................................................CAU.GUCUU...CA.GUAA...CAUAU.......................................................................................................................AC..AGGUACAUGUUUACGACCGUC.AUA.UACAGCGAUUGUGUG...ACCG..AUGAACUGA.................................................................................................................GGG.AAGAUCGUUGAACG.AC.GAGACCA...AG.UUU-UA-...AC.AACUUGCUUU..UGCUCAG
NZ_CM002879:3194792-3194939             ...-AUUCACCUAACUUGUGGCCUAC......................................................................................CAU.GUCUU...CA.GUAA...CAUAU.......................................................................................................................AC..AGGUACAUGUUUACGACCGUC.AUA.UACAGCGAUUGUGUG...ACCG..AUGAACUGA.................................................................................................................GGG.AAGAUCGUUGAACG.AC.GAGACCA...AG.UUU-UA-...AC.AACUUGCUUU..UGCUCAG
NZ_CP009628:2501134-2501281             ...-AUUCACCUAACUUGUGGCCUAC......................................................................................CAU.GUCUU...CA.GUAA...CAUAU.......................................................................................................................AC..AGGUACAUGUUUACGACCGUC.AUA.UACAGCGAUUGUGUG...ACCG..AUGAACUGA.................................................................................................................GGG.AAGAUCGUUGAACG.AC.GAGACCA...AG.UUU-UA-...AC.AACUUGCUUU..UGCUCAG
NZ_CP009720:4636585-4636732             ...-AUUCACCUAACUUGUGGCCUAC......................................................................................CAU.GUCUU...CA.GUAA...CAUAU.......................................................................................................................AC..AGGUACAUGUUUACGACCGUC.AUA.UACAGCGAUUGUGUG...ACCG..AUGAACUGA.................................................................................................................GGG.AAGAUCGUUGAACG.AC.GAGACCA...AG.UUU-UA-...AC.AACUUGCUUU..UGCUCAG
NZ_CP009464:972795-972942               ...-AUUCACCUAACUUGUGGCCUAC......................................................................................CAU.GUCUU...CA.GUAA...CAUAU.......................................................................................................................AC..AGGUACAUGUUUACGACCGUC.AUA.UACAGCGAUUGUGUG...ACCG..AUGAACUGA.................................................................................................................GGG.AAGAUCGUUGAACG.AC.GAGACCA...AG.UUU-UA-...AC.AACUUGCUUU..UGCUCAG
NZ_CM000724:84438-84585                 ...-AUUCACCUAACUUGUGGCCUAC......................................................................................CAU.GUCUU...CA.GUAA...CAUAU.......................................................................................................................AC..AGGUACAUGUUUACGACCGUC.AUA.UACAGCGAUUGUGUG...ACCG..AUGAACUGA.................................................................................................................GGG.AAGAUCGUUGAACG.AC.GAGACCA...AG.UUU-UA-...AC.AACUUGCUUU..UGCUCAG
NZ_CP007618:3897908-3898055             ...-AUUCACCUAACUUGUGGCCUAC......................................................................................CAU.GUCUU...CA.GUAA...CAUAU.......................................................................................................................AC..AGGUACAUGUUUACGACCGUC.AUA.UACAGCGAUUGUGUG...ACCG..AUGAACUGA.................................................................................................................GGG.AAGAUCGUUGAACG.AC.GAGACCA...AG.UUU-UA-...AC.AACUUGCUUU..UGCUCAG
NZ_CP009605:4056967-4057114             ...-AUUCACCUAACUUGUGGCCUAC......................................................................................CAU.GUCUU...CA.GUAA...CAUAU.......................................................................................................................AC..AGGUACAUGUUUACGACCGUC.AUA.UACAGCGAUUGUGUG...ACCG..AUGAACUGA.................................................................................................................GGG.AAGAUCGUUGAACG.AC.GAGACCA...AG.UUU-UA-...AC.AACUUGCUUU..UGCUCAG
NZ_CP009968:31572-31719                 ...-AUUCACCUAACUUGUGGCCUAC......................................................................................CAU.GUCUU...CA.GUAA...CAUAU.......................................................................................................................AC..AGGUACAUGUUUACGACCGUC.AUA.UACAGCGAUUGUGUG...ACCG..AUGAACUGA.................................................................................................................GGG.AAGAUCGUUGAACG.AC.GAGACCA...AG.UUU-UA-...AC.AACUUGCUUU..UGCUCAG
NZ_CP009541:2501483-2501630             ...-AUUCACCUAACUUGUGGCCUAC......................................................................................CAU.GUCUU...CA.GUAA...CAUAU.......................................................................................................................AC..AGGUACAUGUUUACGACCGUC.AUA.UACAGCGAUUGUGUG...ACCG..AUGAACUGA.................................................................................................................GGG.AAGAUCGUUGAACG.AC.GAGACCA...AG.UUU-UA-...AC.AACUUGCUUU..UGCUCAG
NZ_CP009476:2636811-2636958             ...-AUUCACCUAACUUGUGGCCUAC......................................................................................CAU.GUCUU...CA.GUAA...CAUAU.......................................................................................................................AC..AGGUACAUGUUUACGACCGUC.AUA.UACAGCGAUUGUGUG...ACCG..AUGAACUGA.................................................................................................................GGG.AAGAUCGUUGAACG.AC.GAGACCA...AG.UUU-UA-...AC.AACUUGCUUU..UGCUCAG
NZ_CP009300:4395389-4395536             ...-AUUCACCUAACUUGUGGCCUAC......................................................................................CAU.GUCUU...CA.GUAA...CAUAU.......................................................................................................................AC..AGGUACAUGUUUACGACCGUC.AUA.UACAGCGAUUGUGUG...ACCG..AUGAACUGA.................................................................................................................GGG.AAGAUCGUUGAACG.AC.GAGACCA...AG.UUU-UA-...AC.AACUUGCUUU..UGCUCAG
NZ_CP009902:1731015-1731162             ...-AUUCACCUAACUUGUGGCCUAC......................................................................................CAU.GUCUU...CA.GUAA...CAUAU.......................................................................................................................AC..AGGUACAUGUUUACGACCGUC.AUA.UACAGCGAUUGUGUG...ACCG..AUGAACUGA.................................................................................................................GGG.AAGAUCGUUGAACG.AC.GAGACCA...AG.UUU-UA-...AC.AACUUGCUUU..UGCUCAG
NZ_CP009596:3512182-3512329             ...-AUUCACCUAACUUGUGGCCUAC......................................................................................CAU.GUCUU...CA.GUAA...CAUAU.......................................................................................................................AC..AGGUACAUGUUUACGACCGUC.AUA.UACAGCGAUUGUGUG...ACCG..AUGAACUGA.................................................................................................................GGG.AAGAUCGUUGAACG.AC.GAGACCA...AG.UUU-UA-...AC.AACUUGCUUU..UGCUCAG
NZ_CP009331:1324740-1324887             ...-AUUCACCUAACUUGUGGCCUAC......................................................................................CAU.GUCUU...CA.GUAA...CAUAU.......................................................................................................................AC..AGGUACAUGUUUACGACCGUC.AUA.UACAGCGAUUGUGUG...ACCG..AUGAACUGA.................................................................................................................GGG.AAGAUCGUUGAACG.AC.GAGACCA...AG.UUU-UA-...AC.AACUUGCUUU..UGCUCAG
NZ_CP009325:5079576-5079723             ...-AUUCACCUAACUUGUGGCCUAC......................................................................................CAU.GUCUU...CA.GUAA...CAUAU.......................................................................................................................AC..AGGUACAUGUUUACGACCGUC.AUA.UACAGCGAUUGUGUG...ACCG..AUGAACUGA.................................................................................................................GGG.AAGAUCGUUGAACG.AC.GAGACCA...AG.UUU-UA-...AC.AACUUGCUUU..UGCUCAG
NC_018491:1451064-1451211               ...-AUUCACCUAACUUGUGGCCUAC......................................................................................CAU.GUCUU...CA.GUAA...CAUAU.......................................................................................................................AC..AGGUACAUGUUUACGACCGUC.AUA.UACAGCGAUUGUGUG...ACCG..AUGAACUGA.................................................................................................................GGG.AAGAUCGUUGAACG.AC.GAGACCA...AG.UUU-UA-...AC.AACUUGCUUU..UGCUCAG
NZ_CP008752:144146-144293               ...-AUUCACCUAACUUGUGGCCUAC......................................................................................CAU.GUCUU...CA.GUAA...CAUAU.......................................................................................................................AC..AGGUACAUGUUUACGACCGUC.AUA.UACAGCGAUUGUGUG...ACCG..AUGAACUGA.................................................................................................................GGG.AAGAUCGUUGAACG.AC.GAGACCA...AG.UUU-UA-...AC.AACUUGCUUU..UGCUCAG
NZ_CP009941:5259435-5259582             ...-AUUCACCUAACUUGUGGCCUAC......................................................................................CAU.GUCUU...CA.GUAA...CAUAU.......................................................................................................................AC..AGGUACAUGUUUACGACCGUC.AUA.UACUGCGAUUGUGUG...ACCG..AUGAACUGA.................................................................................................................GGG.AAGAUCGUUGAACG.AC.GAGACCA...AG.UUU-UA-...AC.AACUUGCUUU..UGCUCAG
NZ_CP009590:2348281-2348428             ...-AUUCACCUAACUUGUGGCCUAC......................................................................................CAU.GUCUU...CA.GUAA...CAUAU.......................................................................................................................AC..AGGUACAUGUUUACGACCGUC.AUA.UACUGCGAUUGUGUG...ACCG..AUGAACUGA.................................................................................................................GGG.AAGAUCGUUGAACG.AC.GAGACCA...AG.UUU-UA-...AC.AACUUGCUUU..UGCUCAG
NZ_CP009369:4867354-4867501             ...-AUUCACCUAACUUGUGGCCUAC......................................................................................CAU.GUCUU...CA.GUAA...CAUAU.......................................................................................................................AC..AGGUACAUGUUUACGACCGUC.AUA.UACUGCGAUUGUGUG...ACCG..AUGAACUGA.................................................................................................................GGG.AAGAUCGUUGAACG.AC.GAGACCA...AG.UUU-UA-...AC.AACUUGCUUU..UGCUCAG
NC_017138:4879186-4879333               ...-AUUCACCAAGUUUGUGACCUAC......................................................................................CAU.GUCUU...CA.GUAA...CAUAA.......................................................................................................................AC..UGGUACAUGUUUACGACCGUC.AUA.UACAGCAAUUGUAUG...ACCA..AUGAACUGA.................................................................................................................GGG.AAGAUAGUUGAACG.AC.GAGACCA...AG.UUUUU--...AC.UACUUGCUUG..CUGUCAG
NZ_CP011347:3869011-3869158             ...-AUUCGCCCAACUUGUGGCCUAC......................................................................................CAU.GUCUU...CA.GAAA...UGAAU.......................................................................................................................AC..AGGCACGUGUUUACGUCCGUC.AUA.UACUGCGAUAGUGUG...ACCG..AUAAAUUGU.................................................................................................................GGG.AAAAUAGUUGAACG.GC.GAGACCA...AG.UUUUU--...AC.AACUUGUUUC..UUGUCCG
NZ_CP014700:2818273-2818420             ...-AUUCGCCCAACUUGUGGCCUAC......................................................................................CAU.GUCUU...CA.GAAA...UGAAU.......................................................................................................................AC..AGGCACGUGUUUACGUCCGUC.AUA.UACUGCGAUAGUGUG...ACCG..AUAAAUUGU.................................................................................................................GGG.AAAAUAGUUGAACG.GC.GAGACCA...AG.UUUUU--...AC.AACUUGUUUC..UUGUCCG
NZ_CP010406:1919340-1919487             ...-AUUCGCCCAACUUGUGGCCUAC......................................................................................CAU.GUCUU...CA.GAAA...UGAAU.......................................................................................................................AC..AGGCACGUGUUUACGUCCGUC.AUA.UACUGCGAUAGUGUG...ACCG..AUAAAUUGU.................................................................................................................GGG.AAAAUAGUUGAACG.GC.GAGACCA...AG.UUUUU--...AC.AACUUGUUUC..UUGUCCG
NC_020272:3789477-3789624               ...-AUUCGCCCAACUUGUGGCCUAC......................................................................................CAU.GUCUU...CA.GAAA...UGAAU.......................................................................................................................AC..AGGCACGUGUUUACGUCCGUC.AUA.UACUGCGAUAGUGUG...ACCG..AUAAAUUGU.................................................................................................................GGG.AAAAUAGUUGAACG.GC.GAGACCA...AG.UUUUU--...AC.AACUUGUUUC..UUGUCCG
NZ_CP015443:1885915-1886062             ...-AUUCGCCCAACUUGUGGCCUAC......................................................................................CAU.GUCUU...CA.GAAA...UGAAU.......................................................................................................................AC..AGGCACGUGUUUACGUCCGUC.AUA.UACUGCGAUAGUGUG...ACCG..AUAAAUUGU.................................................................................................................GGG.AAAAUAGUUGAACG.GC.GAGACCA...AG.UUUUU--...AC.AACUUGUUUC..UUGUCCG
NZ_CP013950:2105940-2106087             ...-AUUCGCCCAACUUGUGGCCUAC......................................................................................CAU.GUCUU...CA.GAAA...UGAAU.......................................................................................................................AC..AGGCACGUGUUUACGUCCGUC.AUA.UACUGCGAUUGUGUG...ACCG..AUAAAUUGU.................................................................................................................GGG.AAAAUAGUUGAACG.GC.GAGACCA...AG.UUUUU--...AC.AACUUGUUUC..UUGUCCG
NZ_CP013654:3475556-3475703             ...-AUUCACCCAACUUGUGCCCUAC......................................................................................CAU.AUCUU...CA.GAAA...UGAAU.......................................................................................................................AC..AGGCACGUGUUUACGUCCGUC.AUA.GACUGCGAUUGUGUG...ACCA..AUAAACUGU.................................................................................................................GGG.AAAAUAGUAGAACG.AC.GAGACCA...AG.UUUUU--...AC.GACUUGUUUC..UUGUCUG
NZ_CP014858:4006127-4006274             ...-AUUCACCCAACUUGUGCCCUAC......................................................................................CAU.AUCUU...CA.GAGA...UGAAU.......................................................................................................................AC..AGGCACGUGUUUACGUCCGUC.AUA.GACUGCGAUUGUGUG...ACCA..AUAAACUGU.................................................................................................................GGG.AAAAUAGUAGAACG.AC.GAGACCA...AG.UUUUU--...AC.GACUUGUUUC..UUGUCUG
NC_019896:3905472-3905619               ...-AUUCACCCAACUUGUGCCCUAC......................................................................................CAU.AUCUU...CA.GAGA...UGAAU.......................................................................................................................AC..AGGCACGUGUUUACGUCCGUC.AUA.GACUGCGAUUGUGUG...ACCA..AUAAACUGU.................................................................................................................GGG.AAAAUAGUAGAACG.AC.GAGACCA...AG.UUUUU--...AC.GACUUGUUUC..UUGUCUG
NZ_CP015375:258082-258229               ...-AUUCACCCAACUUGUGCCCUAC......................................................................................CAU.AUCUU...CA.GAGA...UGAAU.......................................................................................................................AC..AGGCACGUGUUUACGUCCGUC.AUA.GACUGCGAUUGUGUG...ACCA..AUAAACUGU.................................................................................................................GGG.AAAAUAGUAGAACG.AC.GAGACCA...AG.UUUUU--...AC.GACUUGUUUC..UUGUCUG
NZ_CP014840:3887253-3887400             ...-AUUCACCCAACUUGUGACCUAC......................................................................................CAU.AUCCU...CA.GAUA...CGAAA.......................................................................................................................AC..AGGCACGUGUUUGCGUCCGUC.AUA.GACUGCGAUUGUGUG...ACCG..AUAAACUGU.................................................................................................................GGG.AAAAUAGUAGAACG.GC.GAGACCA...AG.UUUUU--...AC.AACUUGCUUC..UUGUCCG
NZ_CP012329:714399-714546               ...-AUUCGCCCAAUUUGUGACCUAC......................................................................................CAU.AUCUU...CA.GAAA...UGAAA.......................................................................................................................AC..AGGUACAUGUUUGCGUCCGUC.AUA.GACAGCGAUUGUGUG...ACCG..AUGAAUUGU.................................................................................................................GGG.AAAAUUGUAGAACG.AC.GAGACCA...AG.UUUUU--...AC.GACUUGCUUU..UUGUCAG
NZ_CP012482:3750613-3750760             ...-AUUCGCCCAAUUUGUGACCUAC......................................................................................CAU.AUCUU...CA.GAAA...UGAAA.......................................................................................................................AC..AGGUACAUGUUUGCGUCCGUC.AUA.GACAGCGAUUGUGUG...ACCG..AUGAAUUGU.................................................................................................................GGG.AAAAUUGUAGAACG.AC.GAGACCA...AG.UUUUU--...AC.GACUUGCUUU..UUGUCAG
NZ_CP012330:3750613-3750760             ...-AUUCGCCCAAUUUGUGACCUAC......................................................................................CAU.AUCUU...CA.GAAA...UGAAA.......................................................................................................................AC..AGGUACAUGUUUGCGUCCGUC.AUA.GACAGCGAUUGUGUG...ACCG..AUGAAUUGU.................................................................................................................GGG.AAAAUUGUAGAACG.AC.GAGACCA...AG.UUUUU--...AC.GACUUGCUUU..UUGUCAG
NC_014925:1978999-1979146               ...-ACUCACCUAAUUUGUGUCCAAC......................................................................................CAU.AUCUU...CA.GUUA...CAUAU.......................................................................................................................AC..AGGUACAUGUUUACGUCCGUC.AUA.UACUGCGAAUGUGUG...UCCA..AUAAAGUUU.................................................................................................................GGG.AAAAUCGUUGAACG.AC.GUGACCA...UG.UUU-UA-...AU.UACUUGCUUU..UUCUCGC
NZ_CP014023:1145980-1146127             ...-AUUCACCUAAUUUGUGACCAAC......................................................................................CAU.AUCUU...CA.GUAA...CAUAA.......................................................................................................................AC..AGGUACAUGCUUACGUCCAUC.GUA.UACUGCAAAUGUAUG...UCCA..AUGAAAUUA.................................................................................................................GGG.AAAAUUGUAGAACG.AC.GAGACCA...UG.UUU-UA-...AU.UACUUGUUUU..CUUUCAC
NZ_CP009046:782878-783025               ...-AUUCACCUAAUUUGUGACCUAC......................................................................................CAU.AUCUU...CA.GUGA...CAUAU.......................................................................................................................AC..AGGUACAUGUUUACGUCCAUC.GUA.UACUGCAAAAGUAUG...GCCA..AUGAAAUUU.................................................................................................................GGG.AAAAUUGUAGAACG.AC.GAGACCA...UG.UUUUA--...AU.CACUUGUUUC..UUUUCAC
NZ_HG813242:1869062-1869209             ...-AUUCACCUAAUUUGUGACCUAC......................................................................................CAU.AUCUU...CA.GUGA...CAUAU.......................................................................................................................AC..AGGUACAUGUUUACGUCCAUC.GUA.UACUGCAAAAGUAUG...GCCA..AUGAAAUUU.................................................................................................................GGG.AAAAUUGUAGAACG.AC.GAGACCA...UG.UUUUA--...AU.CACUUGUUUC..UUUUCAC
NC_002976:1859346-1859493               ...-AUUCACCUAAUUUGUGACCUAC......................................................................................CAU.AUCUU...CA.GUGA...CAUAU.......................................................................................................................AC..AGGUACAUGUUUACGUCCAUC.GUA.UACUGCAAAAGUAUG...GCCA..AUGAAAUUU.................................................................................................................GGG.AAAAUUGUAGAACG.AC.GAGACCA...UG.UUUUA--...AU.CACUUGUUUC..UUUUCAC
NZ_LT571449:2067703-2067850             ...-AUUCACCUAAUUUGUGACCUAC......................................................................................CAU.AUCUU...CA.GUGA...CAUAU.......................................................................................................................AC..AGGUACAUGUUUACGUCCAUC.GUA.UACUGCAAAAGUAUG...GCCA..AUGAAAUUU.................................................................................................................GGG.AAAAUUGUAGAACG.AC.GAGACCA...UG.UUUUA--...AU.CACUUGUUUC..UUUUCAC
NC_004461:1864316-1864463               ...-AUUCACCUAAUUUGUGACCUAC......................................................................................CAU.AUCUU...CA.GUGA...CAUAU.......................................................................................................................AC..AGGUACAUGUUUACGUCCAUC.GUA.UACUGCAAAAGUAUG...GCCA..AUGAAAUUU.................................................................................................................GGG.AAAAUUGUAGAACG.AC.GAGACCA...UG.UUUUA--...AU.CACUUGUUUC..UUUUCAC
NC_022737:760340-760487                 ...-AUUCACCUAAUUUGUGACCUAC......................................................................................CAU.AUCUU...CU.GUUA...CAUAU.......................................................................................................................AC..AGGUACAUGUUUACGUCCAUC.GUA.UACUGCGAAAGUAUG...ACCA..AUGAAAUUU.................................................................................................................GGG.AAAACUGUAGAACG.AC.GAGACCA...UG.UUUUA--...AU.UACUUGUUUC..UUUUCAC
NZ_CP007601:1436752-1436899             ...-AUUCACCUAAUUUGUGACCUAC......................................................................................CAU.AUCUU...CU.GUUA...CAUAU.......................................................................................................................AC..AGGUACAUGUUUACGUCCAUC.GUA.UACUGCAAAAGUAUG...ACCG..AUGAAGUUA.................................................................................................................GGG.AAAAUUGUAGAACG.AC.GAGACCA...UG.UUUUA--...AU.UACUUGUUUC..UUUUCAC
NZ_CP013911:1782929-1783076             ...-AUUCACCUAAUUUGUGACCUAC......................................................................................CAU.AUCUU...CA.GUUA...CAUAA.......................................................................................................................AC..AGGUACAUGUUUACGACCAUC.GUA.UACUGCAAAAGUAUG...ACCG..AUGAAAUUU.................................................................................................................GGG.AAAAUUGUAGAACG.AC.GAGACCA...UG.UUUUG--...AU.UACUUGUUUC..UUUUCAC
NZ_CP014609:3579816-3579963             ...-ACUCACCAAGUUUAUGACCUAC......................................................................................CAU.AUCUU...CA.GUUA...CGUAU.......................................................................................................................AC..AGGAACGUGUUUACGUCCAUC.AUA.UACAGCGAUUGUUAA...ACCG..AUGAAGUUU.................................................................................................................GGG.AAGAUAGUAGAACG.GC.GAGACCA...AG.UUUUG--...AU.AACCUGUUUU..UUCUCAG
NZ_CP014856:554158-554305               ...-ACUCACCAAGUUUAUGGCCUAC......................................................................................CAU.AUCUU...CU.GUUA...CGUAU.......................................................................................................................AC..AGGAACAUGUUUACGUCCAUC.AUA.UACAGCAAUCGUUAA...ACCG..AUAAAGUUC.................................................................................................................GGG.AAGAUUGUAGAACG.GC.GUGACCA...AG.UUUUG--...AU.AACUUGUUUU..UUCUCAG
NZ_CP015224:3655853-3656000             ...-ACUCACCAAGUUUAUGGCCUAC......................................................................................CAU.AUCUU...CU.GUUA...CGUAU.......................................................................................................................AC..AGGAACAUGUUUACGUCCAUC.AUA.UACAGCAAUCGUUAA...ACCG..AUAAAGUUC.................................................................................................................GGG.AAGAUUGUAGAACG.GC.GUGACCA...AG.UUUUG--...AU.AACUUGUUUU..UUCUCAG
NZ_CP006837:4498519-4498666             ...-AUUCACCAAGUUUGUGGCCUAC......................................................................................CAU.AUCUU...CU.GUUA...CGUAU.......................................................................................................................AC..AGGAACAUGUUUACGUCCAUC.AUA.UACAGCAAUUGUUAA...UCCG..AUGAAGUUC.................................................................................................................GGG.AAGAUUGUAGAACG.GC.GAGACCA...AG.UUUUA--...AU.AACUUGUUUC..UUCUCAG
NZ_CP016534:431708-431855               ...-AUUCGCCUAGUUUAUGGCCCAC......................................................................................CAU.AUCUU...CA.GUCA...CAUAU.......................................................................................................................AC..AGGGAUGUGUUUACGACCAUC.GUA.UACUGCGAUUGUUUG...U-CC.gAUGAAUGUC.................................................................................................................GGA.AAAAUUGUAGAACG.GC.GAGACCA...AG.UUUUG--...AU.CACUUGUUUU..UUCUCAG
NZ_CP016540:1414783-1414930             ...-AUUCGCCUAGUUUAUGGCCAAC......................................................................................CAU.GUCUU...CA.GUCA...CAUAU.......................................................................................................................AC..AGGGAUGUGCUUACGUCCGUC.AUA.UACUGCGAUUGUUUG...UCCG..AUGAAUGUC.................................................................................................................GGG.AAUAUUGUAGAACG.GC.GAGACCA...AG.UUUUG--...AU.CACUUGUUUU..UUCUCAG
NZ_CP016543:3166387-3166534             ...-AUUCGCCUAGUUUAUGGCCCAC......................................................................................CAU.GUCUU...CA.GUCA...CGUAU.......................................................................................................................AC..AGGAAUGUGCUUGCGACCAUC.AUA.UACUGCGAUUGUUUG...UCCG..AUGAAUGUC.................................................................................................................GGG.AAAAUUGUAGAACG.GC.GAGACCA...AG.UUUUG--...AU.CACUUGUUUU..UUCUCAG
NZ_CP013661:1618011-1618158             ...-AUUCGCCUAGUUUAUGGCCCAC......................................................................................CAU.GUCUU...CA.GUCA...CGUAU.......................................................................................................................AC..AGGGAUGUGCUUACGACCAUC.GUA.UACUGCGAUUGUUUG...UCCG..AUGAAUGUC.................................................................................................................GGG.AAAAUUGUAGAACG.GC.GAGACCA...AG.UUUUG--...AU.CACUUGUUUU..UUCUCAG
NC_012121:1743429-1743579               ...-AUUCACCUAAUUUGUGACCAAC......................................................................................CAU.AUCUU...CA.GUUA...CAUAA.......................................................................................................................AC..AGGUACAUGUUUACGUCCAUC.GUA.UACAGCAAAAGUGAU...ACCG..AUGAAAUUA.................................................................................................................GGG.AAAAUAGUUGAACG.AC.GUGACCA...AG.UUUUAAU..cAC.UGUUUUUUUC..UGAUUAC
NZ_CP009554:2388217-2388363             ...-ACUCACCUAAUUUAUGACCUAC......................................................................................CAU.AUCUU...CA.GUUA...CAUAU.......................................................................................................................AC..AGGUACGUGUUUACGUCCGUC.GUA.UACUGCAAAAGUAUG...UCCG..AUGAAAUUA.................................................................................................................GGG.AAAAUUGUAGAACG.AC.GUGACCA...UG.UUUUGAU..uAC.UUGUUUCUUU..UCG----
NZ_CP015646:2388733-2388879             ...-ACUCACCUAAUUUAUGACCUAC......................................................................................CAU.AUCUU...CA.GUUA...CAUAU.......................................................................................................................AC..AGGUACGUGUUUACGUCCGUC.GUA.UACUGCAAAAGUAUG...UCCG..AUGAAAUUA.................................................................................................................GGG.AAAAUUGUAGAACG.AC.GUGACCA...UG.UUUUGAU..uAC.UUGUUUCUUU..UCG----
NZ_CP007657:2327230-2327376             ...-ACUCACCUAAUUUAUGACCUAC......................................................................................CAU.AUCUU...CA.GUUA...CAUAU.......................................................................................................................AC..AGGUACGUGUUUACGUCCGUC.GUA.UACUGCAAAAGUAUG...UCCG..AUGAAAUUA.................................................................................................................GGG.AAAAUUGUAGAACG.AC.GUGACCA...UG.UUUUGAU..uAC.UUGUUUCUUU..UCG----
NC_009632:2405236-2405382               ...-ACUCACCUAAUUUAUGACCUAC......................................................................................CAU.AUCUU...CA.GUUA...CAUAU.......................................................................................................................AC..AGGUACGUGUUUACGUCCGUC.GUA.UACUGCAAAAGUAUG...UCCG..AUGAAAUUA.................................................................................................................GGG.AAAAUUGUAGAACG.AC.GUGACCA...UG.UUUUGAU..uAC.UUGUUUCUUU..UCG----
NZ_LT598688:2372787-2372933             ...-ACUCACCUAAUUUAUGACCUAC......................................................................................CAU.AUCUU...CA.GUUA...CAUAU.......................................................................................................................AC..AGGUACGUGUUUACGUCCGUC.GUA.UACUGCAAAAGUAUG...UCCG..AUGAAAUUA.................................................................................................................GGG.AAAAUUGUAGAACG.AC.GUGACCA...UG.UUUUGAU..uAC.UUGUUUCUUU..UCG----
NC_003923:2316970-2317116               ...-ACUCACCUAAUUUAUGACCUAC......................................................................................CAU.AUCUU...CA.GUUA...CAUAU.......................................................................................................................AC..AGGUACGUGUUUACGUCCGUC.GUA.UACUGCAAAAGUAUG...UCCG..AUGAAAUUA.................................................................................................................GGG.AAAAUUGUAGAACG.AC.GUGACCA...UG.UUUUGAU..uAC.UUGUUUCUUU..UCG----
NZ_CP012018:2461626-2461772             ...-ACUCACCUAAUUUAUGACCUAC......................................................................................CAU.AUCUU...CA.GUUA...CAUAU.......................................................................................................................AC..AGGUACGUGUUUACGUCCGUC.GUA.UACUGCAAAAGUAUG...UCCG..AUGAAAUUA.................................................................................................................GGG.AAAAUUGUAGAACG.AC.GUGACCA...UG.UUUUGAU..uAC.UUGUUUCUUU..UCG----
NC_009782:2376703-2376849               ...-ACUCACCUAAUUUAUGACCUAC......................................................................................CAU.AUCUU...CA.GUUA...CAUAU.......................................................................................................................AC..AGGUACGUGUUUACGUCCGUC.GUA.UACUGCAAAAGUAUG...UCCG..AUGAAAUUA.................................................................................................................GGG.AAAAUUGUAGAACG.AC.GUGACCA...UG.UUUUGAU..uAC.UUGUUUCUUU..UCG----
NZ_CP011147:2350663-2350809             ...-ACUCACCUAAUUUAUGACCUAC......................................................................................CAU.AUCUU...CA.GUUA...CAUAU.......................................................................................................................AC..AGGUACGUGUUUACGUCCGUC.GUA.UACUGCAAAAGUAUG...UCCG..AUGAAAUUA.................................................................................................................GGG.AAAAUUGUAGAACG.AC.GUGACCA...UG.UUUUGAU..uAC.UUGUUUCUUU..UCG----
NC_002745:2305565-2305711               ...-ACUCACCUAAUUUAUGACCUAC......................................................................................CAU.AUCUU...CA.GUUA...CAUAU.......................................................................................................................AC..AGGUACGUGUUUACGUCCGUC.GUA.UACUGCAAAAGUAUG...UCCG..AUGAAAUUA.................................................................................................................GGG.AAAAUUGUAGAACG.AC.GUGACCA...UG.UUUUGAU..uAC.UUGUUUCUUU..UCG----
NZ_CP012978:2181006-2181152             ...-ACUCACCUAAUUUAUGACCUAC......................................................................................CAU.AUCUU...CA.GUUA...CAUAU.......................................................................................................................AC..AGGUACGUGUUUACGUCCGUC.GUA.UACUGCAAAAGUAUG...UCCG..AUGAAAUUA.................................................................................................................GGG.AAAAUUGUAGAACG.AC.GUGACCA...UG.UUUUGAU..uAC.UUGUUUCUUU..UCG----
NZ_CP007672:2337149-2337295             ...-ACUCACCUAAUUUAUGACCUAC......................................................................................CAU.AUCUU...CA.GUUA...CAUAU.......................................................................................................................AC..AGGUACGUGUUUACGUCCGUC.GUA.UACUGCAAAAGUAUG...UCCG..AUGAAAUUA.................................................................................................................GGG.AAAAUUGUAGAACG.AC.GUGACCA...UG.UUUUGAU..uAC.UUGUUUCUUU..UCG----
NC_020532:2255862-2256008               ...-ACUCACCUAAUUUAUGACCUAC......................................................................................CAU.AUCUU...CA.GUUA...CAUAU.......................................................................................................................AC..AGGUACGUGUUUACGUCCGUC.GUA.UACUGCAAAAGUAUG...UCCG..AUGAAAUUA.................................................................................................................GGG.AAAAUUGUAGAACG.AC.GUGACCA...UG.UUUUGAU..uAC.UUGUUUCUUU..UCG----
NZ_CP010526:2350937-2351083             ...-ACUCACCUAAUUUAUGACCUAC......................................................................................CAU.AUCUU...CA.GUUA...CAUAU.......................................................................................................................AC..AGGUACGUGUUUACGUCCGUC.GUA.UACUGCAAAAGUAUG...UCCG..AUGAAAUUA.................................................................................................................GGG.AAAAUUGUAGAACG.AC.GUGACCA...UG.UUUUGAU..uAC.UUGUUUCUUU..UCG----
NZ_LN831036:2301804-2301950             ...-ACUCACCUAAUUUAUGACCUAC......................................................................................CAU.AUCUU...CA.GUUA...CAUAU.......................................................................................................................AC..AGGUACGUGUUUACGUCCGUC.GUA.UACUGCAAAAGUAUG...UCCG..AUGAAAUUA.................................................................................................................GGG.AAAAUUGUAGAACG.AC.GUGACCA...UG.UUUUGAU..uAC.UUGUUUCUUU..UCG----
NC_016941:2250215-2250361               ...-ACUCACCUAAUUUAUGACCUAC......................................................................................CAU.AUCUU...CA.GUUA...CAUAU.......................................................................................................................AC..AGGUACGUGUUUACGUCCGUC.GUA.UACUGCAAAAGUAUG...UCCG..AUGAAAUUA.................................................................................................................GGG.AAAAUUGUAGAACG.AC.GUGACCA...UG.UUUUGAU..uAC.UUGUUUCUUU..UCG----
NC_021554:2354371-2354517               ...-ACUCACCUAAUUUAUGACCUAC......................................................................................CAU.AUCUU...CA.GUUA...CAUAU.......................................................................................................................AC..AGGUACGUGUUUACGUCCGUC.GUA.UACUGCAAAAGUAUG...UCCG..AUGAAAUUA.................................................................................................................GGG.AAAAUUGUAGAACG.AC.GUGACCA...UG.UUUUGAU..uAC.UUGUUUCUUU..UCG----
NC_020566:2255502-2255648               ...-ACUCACCUAAUUUAUGACCUAC......................................................................................CAU.AUCUU...CA.GUUA...CAUAU.......................................................................................................................AC..AGGUACGUGUUUACGUCCGUC.GUA.UACUGCAAAAGUAUG...UCCG..AUGAAAUUA.................................................................................................................GGG.AAAAUUGUAGAACG.AC.GUGACCA...UG.UUUUGAU..uAC.UUGUUUCUUU..UCG----
NC_009487:2405360-2405506               ...-ACUCACCUAAUUUAUGACCUAC......................................................................................CAU.AUCUU...CA.GUUA...CAUAU.......................................................................................................................AC..AGGUACGUGUUUACGUCCGUC.GUA.UACUGCAAAAGUAUG...UCCG..AUGAAAUUA.................................................................................................................GGG.AAAAUUGUAGAACG.AC.GUGACCA...UG.UUUUGAU..uAC.UUGUUUCUUU..UCG----
NC_010079:2368427-2368573               ...-ACUCACCUAAUUUAUGACCUAC......................................................................................CAU.AUCUU...CA.GUUA...CAUAU.......................................................................................................................AC..AGGUACGUGUUUACGUCCGUC.GUA.UACUGCAAAAGUAUG...UCCG..AUGAAAUUA.................................................................................................................GGG.AAAAUUGUAGAACG.AC.GUGACCA...UG.UUUUGAU..uAC.UUGUUUCUUU..UCG----
NZ_CP007499:2452689-2452835             ...-ACUCACCUAAUUUAUGACCUAC......................................................................................CAU.AUCUU...CA.GUUA...CAUAU.......................................................................................................................AC..AGGUACGUGUUUACGUCCGUC.GUA.UACUGCAAAAGUAUG...UCCG..AUGAAAUUA.................................................................................................................GGG.AAAAUUGUAGAACG.AC.GUGACCA...UG.UUUUGAU..uAC.UUGUUUCUUU..UCG----
NZ_LN854556:2284186-2284332             ...-ACUCACCUAAUUUAUGACCUAC......................................................................................CAU.AUCUU...CA.GUUA...CAUAU.......................................................................................................................AC..AGGUACGUGUUUACGUCCGUC.GUA.UACUGCAAAAGUAUG...UCCG..AUGAAAUUA.................................................................................................................GGG.AAAAUUGUAGAACG.AC.GUGACCA...UG.UUUUGAU..uAC.UUGUUUCUUU..UCG----
NZ_CP013137:1802780-1802926             ...-ACUCACCUAAUUUAUGACCUAC......................................................................................CAU.AUCUU...CA.GUUA...CAUAU.......................................................................................................................AC..AGGUACGUGUUUACGUCCGUC.GUA.UACUGCAAAAGUAUG...UCCG..AUGAAAUUA.................................................................................................................GGG.AAAAUUGUAGAACG.AC.GUGACCA...UG.UUUUGAU..uAC.UUGUUUCUUU..UCG----
NZ_CP012979:2181451-2181597             ...-ACUCACCUAAUUUAUGACCUAC......................................................................................CAU.AUCUU...CA.GUUA...CAUAU.......................................................................................................................AC..AGGUACGUGUUUACGUCCGUC.GUA.UACUGCAAAAGUAUG...UCCG..AUGAAAUUA.................................................................................................................GGG.AAAAUUGUAGAACG.AC.GUGACCA...UG.UUUUGAU..uAC.UUGUUUCUUU..UCG----
NC_018608:2286628-2286774               ...-ACUCACCUAAUUUAUGACCUAC......................................................................................CAU.AUCUU...CA.GUUA...CAUAU.......................................................................................................................AC..AGGUACGUGUUUACGUCCGUC.GUA.UACUGCAAAAGUAUG...UCCG..AUGAAAUUA.................................................................................................................GGG.AAAAUUGUAGAACG.AC.GUGACCA...UG.UUUUGAU..uAC.UUGUUUCUUU..UCG----
NZ_CP007539:2316775-2316921             ...-ACUCACCUAAUUUAUGACCUAC......................................................................................CAU.AUCUU...CA.GUUA...CAUAU.......................................................................................................................AC..AGGUACGUGUUUACGUCCGUC.GUA.UACUGCAAAAGUAUG...UCCG..AUGAAAUUA.................................................................................................................GGG.AAAAUUGUAGAACG.AC.GUGACCA...UG.UUUUGAU..uAC.UUGUUUCUUU..UCG----
NC_020564:2255551-2255697               ...-ACUCACCUAAUUUAUGACCUAC......................................................................................CAU.AUCUU...CA.GUUA...CAUAU.......................................................................................................................AC..AGGUACGUGUUUACGUCCGUC.GUA.UACUGCAAAAGUAUG...UCCG..AUGAAAUUA.................................................................................................................GGG.AAAAUUGUAGAACG.AC.GUGACCA...UG.UUUUGAU..uAC.UUGUUUCUUU..UCG----
NZ_CP013621:2385666-2385812             ...-ACUCACCUAAUUUAUGACCUAC......................................................................................CAU.AUCUU...CA.GUUA...CAUAU.......................................................................................................................AC..AGGUACGUGUUUACGUCCGUC.GUA.UACUGCAAAAGUAUG...UCCG..AUGAAAUUA.................................................................................................................GGG.AAAAUUGUAGAACG.AC.GUGACCA...UG.UUUUGAU..uAC.UUGUUUCUUU..UCG----
NC_013450:2321755-2321901               ...-ACUCACCUAAUUUAUGACCUAC......................................................................................CAU.AUCUU...CA.GUUA...CAUAU.......................................................................................................................AC..AGGUACGUGUUUACGUCCGUC.GUA.UACUGCAAAAGUAUG...UCCG..AUGAAAUUA.................................................................................................................GGG.AAAAUUGUAGAACG.AC.GUGACCA...UG.UUUUGAU..uAC.UUGUUUCUUU..UCG----
NC_020533:2255880-2256026               ...-ACUCACCUAAUUUAUGACCUAC......................................................................................CAU.AUCUU...CA.GUUA...CAUAU.......................................................................................................................AC..AGGUACGUGUUUACGUCCGUC.GUA.UACUGCAAAAGUAUG...UCCG..AUGAAAUUA.................................................................................................................GGG.AAAAUUGUAGAACG.AC.GUGACCA...UG.UUUUGAU..uAC.UUGUUUCUUU..UCG----
NC_021670:2455430-2455576               ...-ACUCACCUAAUUUAUGACCUAC......................................................................................CAU.AUCUU...CA.GUUA...CAUAU.......................................................................................................................AC..AGGUACGUGUUUACGUCCGUC.GUA.UACUGCAAAAGUAUG...UCCG..AUGAAAUUA.................................................................................................................GGG.AAAAUUGUAGAACG.AC.GUGACCA...UG.UUUUGAU..uAC.UUGUUUCUUU..UCG----
NZ_CP013953:2450281-2450427             ...-ACUCACCUAAUUUAUGACCUAC......................................................................................CAU.AUCUU...CA.GUUA...CAUAU.......................................................................................................................AC..AGGUACGUGUUUACGUCCGUC.GUA.UACUGCAAAAGUAUG...UCCG..AUGAAAUUA.................................................................................................................GGG.AAAAUUGUAGAACG.AC.GUGACCA...UG.UUUUGAU..uAC.UUGUUUCUUU..UCG----
NZ_AP014942:2274624-2274770             ...-ACUCACCUAAUUUAUGACCUAC......................................................................................CAU.AUCUU...CA.GUUA...CAUAU.......................................................................................................................AC..AGGUACGUGUUUACGUCCGUC.GUA.UACUGCAAAAGUAUG...UCCG..AUGAAAUUA.................................................................................................................GGG.AAAAUUGUAGAACG.AC.GUGACCA...UG.UUUUGAU..uAC.UUGUUUCUUU..UCG----
NC_007793:2368277-2368423               ...-ACUCACCUAAUUUAUGACCUAC......................................................................................CAU.AUCUU...CA.GUUA...CAUAU.......................................................................................................................AC..AGGUACGUGUUUACGUCCGUC.GUA.UACUGCAAAAGUAUG...UCCG..AUGAAAUUA.................................................................................................................GGG.AAAAUUGUAGAACG.AC.GUGACCA...UG.UUUUGAU..uAC.UUGUUUCUUU..UCG----
NC_020529:2255566-2255712               ...-ACUCACCUAAUUUAUGACCUAC......................................................................................CAU.AUCUU...CA.GUUA...CAUAU.......................................................................................................................AC..AGGUACGUGUUUACGUCCGUC.GUA.UACUGCAAAAGUAUG...UCCG..AUGAAAUUA.................................................................................................................GGG.AAAAUUGUAGAACG.AC.GUGACCA...UG.UUUUGAU..uAC.UUGUUUCUUU..UCG----
NZ_CP015173:186059-186205               ...-ACUCACCUAAUUUAUGACCUAC......................................................................................CAU.AUCUU...CA.GUUA...CAUAU.......................................................................................................................AC..AGGUACGUGUUUACGUCCGUC.GUA.UACUGCAAAAGUAUG...UCCG..AUGAAAUUA.................................................................................................................GGG.AAAAUUGUAGAACG.AC.GUGACCA...UG.UUUUGAU..uAC.UUGUUUCUUU..UCG----
NZ_CP010296:2368286-2368432             ...-ACUCACCUAAUUUAUGACCUAC......................................................................................CAU.AUCUU...CA.GUUA...CAUAU.......................................................................................................................AC..AGGUACGUGUUUACGUCCGUC.GUA.UACUGCAAAAGUAUG...UCCG..AUGAAAUUA.................................................................................................................GGG.AAAAUUGUAGAACG.AC.GUGACCA...UG.UUUUGAU..uAC.UUGUUUCUUU..UCG----
NZ_CP012593:2297561-2297707             ...-ACUCACCUAAUUUAUGACCUAC......................................................................................CAU.AUCUU...CA.GUUA...CAUAU.......................................................................................................................AC..AGGUACGUGUUUACGUCCGUC.GUA.UACUGCAAAAGUAUG...UCCG..AUGAAAUUA.................................................................................................................GGG.AAAAUUGUAGAACG.AC.GUGACCA...UG.UUUUGAU..uAC.UUGUUUCUUU..UCG----
NC_009641:2372791-2372937               ...-ACUCACCUAAUUUAUGACCUAC......................................................................................CAU.AUCUU...CA.GUUA...CAUAU.......................................................................................................................AC..AGGUACGUGUUUACGUCCGUC.GUA.UACUGCAAAAGUAUG...UCCG..AUGAAAUUA.................................................................................................................GGG.AAAAUUGUAGAACG.AC.GUGACCA...UG.UUUUGAU..uAC.UUGUUUCUUU..UCG----
NC_020536:2255552-2255698               ...-ACUCACCUAAUUUAUGACCUAC......................................................................................CAU.AUCUU...CA.GUUA...CAUAU.......................................................................................................................AC..AGGUACGUGUUUACGUCCGUC.GUA.UACUGCAAAAGUAUG...UCCG..AUGAAAUUA.................................................................................................................GGG.AAAAUUGUAGAACG.AC.GUGACCA...UG.UUUUGAU..uAC.UUGUUUCUUU..UCG----
NC_007795:2315063-2315209               ...-ACUCACCUAAUUUAUGACCUAC......................................................................................CAU.AUCUU...CA.GUUA...CAUAU.......................................................................................................................AC..AGGUACGUGUUUACGUCCGUC.GUA.UACUGCAAAAGUAUG...UCCG..AUGAAAUUA.................................................................................................................GGG.AAAAUUGUAGAACG.AC.GUGACCA...UG.UUUUGAU..uAC.UUGUUUCUUU..UCG----
NC_007622:2255533-2255679               ...-ACUCACCUAAUUUAUGACCUAC......................................................................................CAU.AUCUU...CA.GUUA...CAUAU.......................................................................................................................AC..AGGUACGUGUUUACGUCCGUC.GUA.UACUGCAAAAGUAUG...UCCG..AUGAAAUUA.................................................................................................................GGG.AAAAUUGUAGAACG.AC.GUGACCA...UG.UUUUGAU..uAC.UUGUUUCUUU..UCG----
NZ_CP012974:2238900-2239046             ...-ACUCACCUAAUUUAUGACCUAC......................................................................................CAU.AUCUU...CA.GUUA...CAUAU.......................................................................................................................AC..AGGUACGUGUUUACGUCCGUC.GUA.UACUGCAAAAGUAUG...UCCG..AUGAAAUUA.................................................................................................................GGG.AAAAUUGUAGAACG.AC.GUGACCA...UG.UUUUGAU..uAC.UUGUUUCUUU..UCG----
NC_002953:2296075-2296221               ...-ACUCACCUAAUUUAUGACCUAC......................................................................................CAU.AUCUU...CA.GUUA...CAUAU.......................................................................................................................AC..AGGUACGUGUUUACGUCCGUC.GUA.UACUGCAAAAGUAUG...UCCG..AUGAAAUUA.................................................................................................................GGG.AAAAUUGUAGAACG.AC.GUGACCA...UG.UUUUGAU..uAC.UUGUUUCUUU..UCG----
NZ_AP014652:2268548-2268694             ...-ACUCACCUAAUUUAUGACCUAC......................................................................................CAU.AUCUU...CA.GUUA...CAUAU.......................................................................................................................AC..AGGUACGUGUUUACGUCCGUC.GUA.UACUGCAAAAGUAUG...UCCG..AUGAAAUUA.................................................................................................................GGG.AAAAUUGUAGAACG.AC.GUGACCA...UG.UUUUGAU..uAC.UUGUUUCUUU..UCG----
NC_016928:2265225-2265371               ...-ACUCACCUAAUUUAUGACCUAC......................................................................................CAU.AUCUU...CA.GUUA...CAUAU.......................................................................................................................AC..AGGUACGUGUUUACGUCCGUC.GUA.UACUGCAAAAGUAUG...UCCG..AUGAAAUUA.................................................................................................................GGG.AAAAUUGUAGAACG.AC.GUGACCA...UG.UUUUGAU..uAC.UUGUUUCUUU..UCG----
NC_017351:2351490-2351636               ...-ACUCACCUAAUUUAUGACCUAC......................................................................................CAU.AUCUU...CA.GUUA...CAUAU.......................................................................................................................AC..AGGUACGUGUUUACGUCCGUC.GUA.UACUGCAAAAGUAUG...UCCG..AUGAAAUUA.................................................................................................................GGG.AAAAUUGUAGAACG.AC.GUGACCA...UG.UUUUGAU..uAC.UUGUUUCUUU..UCG----
NC_017331:2520850-2520996               ...-ACUCACCUAAUUUAUGACCUAC......................................................................................CAU.AUCUU...CA.GUUA...CAUAU.......................................................................................................................AC..AGGUACGUGUUUACGUCCGUC.GUA.UACUGCAAAAGUAUG...UCCG..AUGAAAUUA.................................................................................................................GGG.AAAAUUGUAGAACG.AC.GUGACCA...UG.UUUUGAU..uAC.UUGUUUCUUU..UCG----
NZ_CP010300:2368280-2368426             ...-ACUCACCUAAUUUAUGACCUAC......................................................................................CAU.AUCUU...CA.GUUA...CAUAU.......................................................................................................................AC..AGGUACGUGUUUACGUCCGUC.GUA.UACUGCAAAAGUAUG...UCCG..AUGAAAUUA.................................................................................................................GGG.AAAAUUGUAGAACG.AC.GUGACCA...UG.UUUUGAU..uAC.UUGUUUCUUU..UCG----
NZ_CP009361:2276481-2276627             ...-ACUCACCUAAUUUAUGACCUAC......................................................................................CAU.AUCUU...CA.GUUA...CAUAU.......................................................................................................................AC..AGGUACGUGUUUACGUCCGUC.GUA.UACUGCAAAAGUAUG...UCCG..AUGAAAUUA.................................................................................................................GGG.AAAAUUGUAGAACG.AC.GUGACCA...UG.UUUUGAU..uAC.UUGUUUCUUU..UCG----
NZ_CP012976:2238894-2239040             ...-ACUCACCUAAUUUAUGACCUAC......................................................................................CAU.AUCUU...CA.GUUA...CAUAU.......................................................................................................................AC..AGGUACGUGUUUACGUCCGUC.GUA.UACUGCAAAAGUAUG...UCCG..AUGAAAUUA.................................................................................................................GGG.AAAAUUGUAGAACG.AC.GUGACCA...UG.UUUUGAU..uAC.UUGUUUCUUU..UCG----
NZ_CP007676:2337748-2337894             ...-ACUCACCUAAUUUAUGACCUAC......................................................................................CAU.AUCUU...CA.GUUA...CAUAU.......................................................................................................................AC..AGGUACGUGUUUACGUCCGUC.GUA.UACUGCAAAAGUAUG...UCCG..AUGAAAUUA.................................................................................................................GGG.AAAAUUGUAGAACG.AC.GUGACCA...UG.UUUUGAU..uAC.UUGUUUCUUU..UCG----
NZ_CP012972:2228463-2228609             ...-ACUCACCUAAUUUAUGACCUAC......................................................................................CAU.AUCUU...CA.GUUA...CAUAU.......................................................................................................................AC..AGGUACGUGUUUACGUCCGUC.GUA.UACUGCAAAAGUAUG...UCCG..AUGAAAUUA.................................................................................................................GGG.AAAAUUGUAGAACG.AC.GUGACCA...UG.UUUUGAU..uAC.UUGUUUCUUU..UCG----
NZ_CP010299:2368290-2368436             ...-ACUCACCUAAUUUAUGACCUAC......................................................................................CAU.AUCUU...CA.GUUA...CAUAU.......................................................................................................................AC..AGGUACGUGUUUACGUCCGUC.GUA.UACUGCAAAAGUAUG...UCCG..AUGAAAUUA.................................................................................................................GGG.AAAAUUGUAGAACG.AC.GUGACCA...UG.UUUUGAU..uAC.UUGUUUCUUU..UCG----
NZ_LN626917:2370313-2370459             ...-ACUCACCUAAUUUAUGACCUAC......................................................................................CAU.AUCUU...CA.GUUA...CAUAU.......................................................................................................................AC..AGGUACGUGUUUACGUCCGUC.GUA.UACUGCAAAAGUAUG...UCCG..AUGAAAUUA.................................................................................................................GGG.AAAAUUGUAGAACG.AC.GUGACCA...UG.UUUUGAU..uAC.UUGUUUCUUU..UCG----
NZ_AP017320:2358474-2358620             ...-ACUCACCUAAUUUAUGACCUAC......................................................................................CAU.AUCUU...CA.GUUA...CAUAU.......................................................................................................................AC..AGGUACGUGUUUACGUCCGUC.GUA.UACUGCAAAAGUAUG...UCCG..AUGAAAUUA.................................................................................................................GGG.AAAAUUGUAGAACG.AC.GUGACCA...UG.UUUUGAU..uAC.UUGUUUCUUU..UCG----
NC_017673:2219241-2219387               ...-ACUCACCUAAUUUAUGACCUAC......................................................................................CAU.AUCUU...CA.GUUA...CAUAU.......................................................................................................................AC..AGGUACGUGUUUACGUCCGUC.GUA.UACUGCAAAAGUAUG...UCCG..AUGAAAUUA.................................................................................................................GGG.AAAAUUGUAGAACG.AC.GUGACCA...UG.UUUUGAU..uAC.UUGUUUCUUU..UCG----
NZ_CP009828:2181875-2182021             ...-ACUCACCUAAUUUAUGACCUAC......................................................................................CAU.AUCUU...CA.GUUA...CAUAU.......................................................................................................................AC..AGGUACGUGUUUACGUCCGUC.GUA.UACUGCAAAAGUAUG...UCCG..AUGAAAUUA.................................................................................................................GGG.AAAAUUGUAGAACG.AC.GUGACCA...UG.UUUUGAU..uAC.UUGUUUCUUU..UCG----
NC_022222:2215400-2215546               ...-ACUCACCUAAUUUAUGACCUAC......................................................................................CAU.AUCUU...CA.GUUA...CAUAU.......................................................................................................................AC..AGGUACGUGUUUACGUCCGUC.GUA.UACUGCAAAAGUAUG...UCCG..AUGAAAUUA.................................................................................................................GGG.AAAAUUGUAGAACG.AC.GUGACCA...UG.UUUUGAU..uAC.UUGUUUCUUU..UCG----
NC_017341:2400472-2400618               ...-ACUCACCUAAUUUAUGACCUAC......................................................................................CAU.AUCUU...CA.GUUA...CAUAU.......................................................................................................................AC..AGGUACGUGUUUACGUCCGUC.GUA.UACUGCAAAAGUAUG...UCCG..AUGAAAUUA.................................................................................................................GGG.AAAAUUGUAGAACG.AC.GUGACCA...UG.UUUUGAU..uAC.UUGUUUCUUU..UCG----
NZ_CP013231:1397628-1397774             ...-ACUCACCUAAUUUAUGACCUAC......................................................................................CAU.AUCUU...CA.GUUA...CAUAU.......................................................................................................................AC..AGGUACGUGUUUACGUCCGUC.GUA.UACUGCAAAAGUAUG...UCCG..AUGAAAUUA.................................................................................................................GGG.AAAAUUGUAGAACG.AC.GUGACCA...UG.UUUUGAU..uAC.UUGUUUCUUU..UCG----
NC_022442:2265344-2265490               ...-ACUCACCUAAUUUAUGACCUAC......................................................................................CAU.AUCUU...CA.GUUA...CAUAU.......................................................................................................................AC..AGGUACGUGUUUACGUCCGUC.GUA.UACUGCAAAAGUAUG...UCCG..AUGAAAUUA.................................................................................................................GGG.AAAAUUGUAGAACG.AC.GUGACCA...UG.UUUUGAU..uAC.UUGUUUCUUU..UCG----
NC_021059:2360222-2360368               ...-ACUCACCUAAUUUAUGACCUAC......................................................................................CAU.AUCUU...CA.GUUA...CAUAU.......................................................................................................................AC..AGGUACGUGUUUACGUCCGUC.GUA.UACUGCAAAAGUAUG...UCCG..AUGAAAUUA.................................................................................................................GGG.AAAAUUGUAGAACG.AC.GUGACCA...UG.UUUUGAU..uAC.UUGUUUCUUU..UCG----
NZ_CP011685:2349126-2349272             ...-ACUCACCUAAUUUAUGACCUAC......................................................................................CAU.AUCUU...CA.GUUA...CAUAU.......................................................................................................................AC..AGGUACGUGUUUACGUCCGUC.GUA.UACUGCAAAAGUAUG...UCCG..AUGAAAUUA.................................................................................................................GGG.AAAAUUGUAGAACG.AC.GUGACCA...UG.UUUUGAU..uAC.UUGUUUCUUU..UCG----
NC_016912:2186351-2186497               ...-ACUCACCUAAUUUAUGACCUAC......................................................................................CAU.AUCUU...CA.GUUA...CAUAU.......................................................................................................................AC..AGGUACGUGUUUACGUCCGUC.GUA.UACUGCAAAAGUAUG...UCCG..AUGAAAUUA.................................................................................................................GGG.AAAAUUGUAGAACG.AC.GUGACCA...UG.UUUUGAU..uAC.UUGUUUCUUU..UCG----
NZ_CP011526:2249699-2249845             ...-ACUCACCUAAUUUAUGACCUAC......................................................................................CAU.AUCUU...CA.GUUA...CAUAU.......................................................................................................................AC..AGGUACGUGUUUACGUCCGUC.GUA.UACUGCAAAAGUAUG...UCCG..AUGAAAUUA.................................................................................................................GGG.AAAAUUGUAGAACG.AC.GUGACCA...UG.UUUUGAU..uAC.UUGUUUCUUU..UCG----
NZ_CP013957:2563352-2563498             ...-ACUCACCUAAUUUAUGACCUAC......................................................................................CAU.AUCUU...CA.GUUA...CAUAU.......................................................................................................................AC..AGGUACGUGUUUACGUCCGUC.GUA.UACUGCAAAAGUAUG...UCCG..AUGAAAUUA.................................................................................................................GGG.AAAAUUGUAGAACG.AC.GUGACCA...UG.UUUUGAU..uAC.UUGUUUCUUU..UCG----
NC_022113:2254159-2254305               ...-ACUCACCUAAUUUAUGACCUAC......................................................................................CAU.AUCUU...CA.GUUA...CAUAU.......................................................................................................................AC..AGGUACGUGUUUACGUCCGUC.GUA.UACUGCAAAAGUAUG...UCCG..AUGAAAUUA.................................................................................................................GGG.AAAAUUGUAGAACG.AC.GUGACCA...UG.UUUUGAU..uAC.UUGUUUCUUU..UCG----
NZ_CP006630:2294351-2294497             ...-ACUCACCUAAUUUAUGACCUAC......................................................................................CAU.AUCUU...CA.GUUA...CAUAU.......................................................................................................................AC..AGGUACGUGUUUACGUCCGUC.GUA.UACUGCAAAAGUAUG...UCCG..AUGAAAUUA.................................................................................................................GGG.AAAAUUGUAGAACG.AC.GUGACCA...UG.UUUUGAU..uAC.UUGUUUCUUU..UCG----
NC_017340:2318859-2319005               ...-ACUCACCUAAUUUAUGACCUAC......................................................................................CAU.AUCUU...CA.GUUA...CAUAU.......................................................................................................................AC..AGGUACGUGUUUACGUCCGUC.GUA.UACUGCAAAAGUAUG...UCCG..AUGAAAUUA.................................................................................................................GGG.AAAAUUGUAGAACG.AC.GUGACCA...UG.UUUUGAU..uAC.UUGUUUCUUU..UCG----
NC_022226:2248690-2248836               ...-ACUCACCUAAUUUAUGACCUAC......................................................................................CAU.AUCUU...CA.GUUA...CAUAU.......................................................................................................................AC..AGGUACGUGUUUACGUCCGUC.GUA.UACUGCAAAAGUAUG...UCCG..AUGAAAUUA.................................................................................................................GGG.AAAAUUGUAGAACG.AC.GUGACCA...UG.UUUUGAU..uAC.UUGUUUCUUU..UCG----
NC_002951:2304410-2304556               ...-ACUCACCUAAUUUAUGACCUAC......................................................................................CAU.AUCUU...CA.GUUA...CAUAU.......................................................................................................................AC..AGGUACGUGUUUACGUCCGUC.GUA.UACUGCAAAAGUAUG...UCCG..AUGAAAUUA.................................................................................................................GGG.AAAAUUGUAGAACG.AC.GUGACCA...UG.UUUUGAU..uAC.UUGUUUCUUU..UCG----
NZ_CP012011:2518282-2518428             ...-ACUCACCUAAUUUAUGACCUAC......................................................................................CAU.AUCUU...CA.GUUA...CAUAU.......................................................................................................................AC..AGGUACGUGUUUACGUCCGUC.GUA.UACUGCAAAAGUAUG...UCCG..AUGAAAUUA.................................................................................................................GGG.AAAAUUGUAGAACG.AC.GUGACCA...UG.UUUUGAU..uAC.UUGUUUCUUU..UCG----
NC_020568:2255368-2255514               ...-ACUCACCUAAUUUAUGACCUAC......................................................................................CAU.AUCUU...CA.GUUA...CAUAU.......................................................................................................................AC..AGGUACGUGUUUACGUCCGUC.GUA.UACUGCAAAAGUAUG...UCCG..AUGAAAUUA.................................................................................................................GGG.AAAAUUGUAGAACG.AC.GUGACCA...UG.UUUUGAU..uAC.UUGUUUCUUU..UCG----
NZ_CP012970:2229036-2229182             ...-ACUCACCUAAUUUAUGACCUAC......................................................................................CAU.AUCUU...CA.GUUA...CAUAU.......................................................................................................................AC..AGGUACGUGUUUACGUCCGUC.GUA.UACUGCAAAAGUAUG...UCCG..AUGAAAUUA.................................................................................................................GGG.AAAAUUGUAGAACG.AC.GUGACCA...UG.UUUUGAU..uAC.UUGUUUCUUU..UCG----
NZ_CP014064:1476457-1476603             ...-ACUCACCUAAUUUAUGACCUAC......................................................................................CAU.AUCUU...CA.GUUA...CAUAU.......................................................................................................................AC..AGGUACGUGUUUACGUCCGUC.GUA.UACUGCAAAAGUAUG...UCCG..AUGAAAUUA.................................................................................................................GGG.AAAAUUGUAGAACG.AC.GUGACCA...UG.UUUUGAU..uAC.UUGUUUCUUU..UCG----
NZ_CP007690:2368426-2368572             ...-ACUCACCUAAUUUAUGACCUAC......................................................................................CAU.AUCUU...CA.GUUA...CAUAU.......................................................................................................................AC..AGGUACGUGUUUACGUCCGUC.GUA.UACUGCAAAAGUAUG...UCCG..AUGAAAUUA.................................................................................................................GGG.AAAAUUGUAGAACG.AC.GUGACCA...UG.UUUUGAU..uAC.UUGUUUCUUU..UCG----
NZ_CP010295:2368277-2368423             ...-ACUCACCUAAUUUAUGACCUAC......................................................................................CAU.AUCUU...CA.GUUA...CAUAU.......................................................................................................................AC..AGGUACGUGUUUACGUCCGUC.GUA.UACUGCAAAAGUAUG...UCCG..AUGAAAUUA.................................................................................................................GGG.AAAAUUGUAGAACG.AC.GUGACCA...UG.UUUUGAU..uAC.UUGUUUCUUU..UCG----
NZ_CP013959:2565274-2565420             ...-ACUCACCUAAUUUAUGACCUAC......................................................................................CAU.AUCUU...CA.GUUA...CAUAU.......................................................................................................................AC..AGGUACGUGUUUACGUCCGUC.GUA.UACUGCAAAAGUAUG...UCCG..AUGAAAUUA.................................................................................................................GGG.AAAAUUGUAGAACG.AC.GUGACCA...UG.UUUUGAU..uAC.UUGUUUCUUU..UCG----
NC_017337:2335161-2335307               ...-ACUCACCUAAUUUAUGACCUAC......................................................................................CAU.AUCUU...CA.GUUA...CAUAU.......................................................................................................................AC..AGGUACGUGUUUACGUCCGUC.GUA.UACUGCAAAAGUAUG...UCCG..AUGAAAUUA.................................................................................................................GGG.AAAAUUGUAGAACG.AC.GUGACCA...UG.UUUUGAU..uAC.UUGUUUCUUU..UCG----
NZ_CP009681:2517971-2518117             ...-ACUCACCUAAUUUAUGACCUAC......................................................................................CAU.AUCUU...CA.GUUA...CAUAU.......................................................................................................................AC..AGGUACGUGUUUACGUCCGUC.GUA.UACUGCAAAAGUAUG...UCCG..AUGAAAUUA.................................................................................................................GGG.AAAAUUGUAGAACG.AC.GUGACCA...UG.UUUUGAU..uAC.UUGUUUCUUU..UCG----
NZ_CP010297:2368271-2368417             ...-ACUCACCUAAUUUAUGACCUAC......................................................................................CAU.AUCUU...CA.GUUA...CAUAU.......................................................................................................................AC..AGGUACGUGUUUACGUCCGUC.GUA.UACUGCAAAAGUAUG...UCCG..AUGAAAUUA.................................................................................................................GGG.AAAAUUGUAGAACG.AC.GUGACCA...UG.UUUUGAU..uAC.UUGUUUCUUU..UCG----
NZ_CP010402:2297246-2297392             ...-ACUCACCUAAUUUAUGACCUAC......................................................................................CAU.AUCUU...CA.GUUA...CAUAU.......................................................................................................................AC..AGGUACGUGUUUACGUCCGUC.GUA.UACUGCAAAAGUAUG...UCCG..AUGAAAUUA.................................................................................................................GGG.AAAAUUGUAGAACG.AC.GUGACCA...UG.UUUUGAU..uAC.UUGUUUCUUU..UCG----
NZ_LT009690:2329136-2329282             ...-ACUCACCUAAUUUAUGACCUAC......................................................................................CAU.AUCUU...CA.GUUA...CAUAU.......................................................................................................................AC..AGGUACGUGUUUACGUCCGUC.GUA.UACUGCAAAAGUAUG...UCCG..AUGAAAUUA.................................................................................................................GGG.AAAAUUGUAGAACG.AC.GUGACCA...UG.UUUUGAU..uAC.UUGUUUCUUU..UCG----
NZ_CP007670:2393105-2393251             ...-ACUCACCUAAUUUAUGACCUAC......................................................................................CAU.AUCUU...CA.GUUA...CAUAU.......................................................................................................................AC..AGGUACGUGUUUACGUCCGUC.GUA.UACUGCAAAAGUAUG...UCCG..AUGAAAUUA.................................................................................................................GGG.AAAAUUGUAGAACG.AC.GUGACCA...UG.UUUUGAU..uAC.UUGUUUCUUU..UCG----
NZ_CP012756:858921-859067               ...-ACUCACCUAAUUUAUGACCUAC......................................................................................CAU.AUCUU...CA.GUUA...CAUAU.......................................................................................................................AC..AGGUACGUGUUUACGUCCGUC.GUA.UACUGCAAAAGUAUG...UCCG..AUGAAAUUA.................................................................................................................GGG.AAAAUUGUAGAACG.AC.GUGACCA...UG.UUUUGAU..uAC.UUGUUUCUUU..UCG----
NC_022443:2204108-2204254               ...-ACUCACCUAAUUUAUGACCUAC......................................................................................CAU.AUCUU...CA.GUUA...CAUAU.......................................................................................................................AC..AGGUACGUGUUUACGUCCGUC.GUA.UACUGCAAAAGUAUG...UCCG..AUGAAAUUA.................................................................................................................GGG.AAAAUUGUAGAACG.AC.GUGACCA...UG.UUUUGAU..uAC.UUGUUUCUUU..UCG----
NZ_CP013619:2272802-2272948             ...-ACUCACCUAAUUUAUGACCUAC......................................................................................CAU.AUCUU...CA.GUUA...CAUAU.......................................................................................................................AC..AGGUACGUGUUUACGUCCGUC.GUA.UACUGCAAAAGUAUG...UCCG..AUGAAAUUA.................................................................................................................GGG.AAAAUUGUAGAACG.AC.GUGACCA...UG.UUUUGAU..uAC.UUGUUUCUUU..UCG----
NZ_CP013616:2281133-2281279             ...-ACUCACCUAAUUUAUGACCUAC......................................................................................CAU.AUCUU...CA.GUUA...CAUAU.......................................................................................................................AC..AGGUACGUGUUUACGUCCGUC.GUA.UACUGCAAAAGUAUG...UCCG..AUGAAAUUA.................................................................................................................GGG.AAAAUUGUAGAACG.AC.GUGACCA...UG.UUUUGAU..uAC.UUGUUUCUUU..UCG----
NC_017343:2228516-2228662               ...-ACUCACCUAAUUUAUGACCUAC......................................................................................CAU.AUCUU...CA.GUUA...CAUAU.......................................................................................................................AC..AGGUACGUGUUUACGUCCGUC.GUA.UACUGCAAAAGUAUG...UCCG..AUGAAAUUA.................................................................................................................GGG.AAAAUUGUAGAACG.AC.GUGACCA...UG.UUUUGAU..uAC.UUGUUUCUUU..UCG----
NC_017347:2366538-2366684               ...-ACUCACCUAAUUUAUGACCUAC......................................................................................CAU.AUCUU...CA.GUUA...CAUAU.......................................................................................................................AC..AGGUACGUGUUUACGUCCGUC.GUA.UACUGCAAAAGUAUG...UCCG..AUGAAAUUA.................................................................................................................GGG.AAAAUUGUAGAACG.AC.GUGACCA...UG.UUUUGAU..uAC.UUGUUUCUUU..UCG----
NC_017333:2376427-2376573               ...-ACUCACCUAAUUUAUGACCUAC......................................................................................CAU.AUCUU...CA.GUUA...CAUAU.......................................................................................................................AC..AGGUACGUGUUUACGUCCGUC.GUA.UACUGCAAAAGUAUG...UCCG..AUGAAAUUA.................................................................................................................GGG.AAAAUUGUAGAACG.AC.GUGACCA...UG.UUUUGAU..uAC.UUGUUUCUUU..UCG----
NC_002758:2375065-2375211               ...-ACUCACCUAAUUUAUGACCUAC......................................................................................CAU.AUCUU...CA.GUUA...CAUAU.......................................................................................................................AC..AGGUACGUGUUUACGUCCGUC.GUA.UACUGCAAAAGUAUG...UCCG..AUGAAAUUA.................................................................................................................GGG.AAAAUUGUAGAACG.AC.GUGACCA...UG.UUUUGAU..uAC.UUGUUUCUUU..UCG----
NZ_CP012015:2462440-2462586             ...-ACUCACCUAAUUUAUGACCUAC......................................................................................CAU.AUCUU...CA.GUUA...CAUAU.......................................................................................................................AC..AGGUACGUGUUUACGUCCGUC.GUA.UACUGCAAAAGUAUG...UCCG..AUGAAAUUA.................................................................................................................GGG.AAAAUUGUAGAACG.AC.GUGACCA...UG.UUUUGAU..uAC.UUGUUUCUUU..UCG----
NZ_CP013955:2408587-2408733             ...-ACUCACCUAAUUUAUGACCUAC......................................................................................CAU.AUCUU...CA.GUUA...CAUAU.......................................................................................................................AC..AGGUACGUGUUUACGUCCGUC.GUA.UACUGCAAAAGUAUG...UCCG..AUGAAAUUA.................................................................................................................GGG.AAAAUUGUAGAACG.AC.GUGACCA...UG.UUUUGAU..uAC.UUGUUUCUUU..UCG----
NZ_CP010998:1486594-1486740             ...-ACUCACCUAAUUUAUGACCUAC......................................................................................CAU.AUCUU...CA.GUUA...CAUAU.......................................................................................................................AC..AGGUACGUGUUUACGUCCGUC.GUA.UACUGCAAAAGUAUG...UCCG..AUGAAAUUA.................................................................................................................GGG.AAAAUUGUAGAACG.AC.GUGACCA...UG.UUUUGAU..uAC.UUGUUUCUUU..UCG----
NC_002952:2404512-2404658               ...-ACUCACCUAAUUUAUGACCUAC......................................................................................CAU.AUCUU...CA.GUUA...CAUAU.......................................................................................................................AC..AGGUACGUGUUUACGUCCGUC.GUA.UACUGCAAAAGUAUG...UCCG..AUGAAAUUA.................................................................................................................GGG.AAAAUUGUAGAACG.AC.GUGACCA...UG.UUUUGAU..uAC.UUGUUUCUUU..UCG----
NZ_CP007674:2333872-2334018             ...-ACUCACCUAAUUUAUGACCUAC......................................................................................CAU.AUCUU...CA.GUUA...CAUAU.......................................................................................................................AC..AGGUACGUGUUUACGUCCGUC.GUA.UACUGCAAAAGUAUG...UCCG..AUGAAAUUA.................................................................................................................GGG.AAAAUUGUAGAACG.AC.GUGACCA...UG.UUUUGAU..uAC.UUGUUUCUUU..UCG----
NZ_CP012013:2470601-2470747             ...-ACUCACCUAAUUUAUGACCUAC......................................................................................CAU.AUCUU...CA.GUUA...CAUAU.......................................................................................................................AC..AGGUACGUGUUUACGUCCGUC.GUA.UACUGCAAAAGUAUG...UCCG..AUGAAAUUA.................................................................................................................GGG.AAAAUUGUAGAACG.AC.GUGACCA...UG.UUUUGAU..uAC.UUGUUUCUUU..UCG----
NZ_AP014653:2268548-2268694             ...-ACUCACCUAAUUUAUGACCUAC......................................................................................CAU.AUCUU...CA.GUUA...CAUAU.......................................................................................................................AC..AGGUACGUGUUUACGUCCGUC.GUA.UACUGCAAAAGUAUG...UCCG..AUGAAAUUA.................................................................................................................GGG.AAAAUUGUAGAACG.AC.GUGACCA...UG.UUUUGAU..uAC.UUGUUUCUUU..UCG----
NZ_CP014791:2171478-2171624             ...-ACUCACCUAAUUUAUGACCUAC......................................................................................CAU.AUCUU...CA.GUUA...CAUAU.......................................................................................................................AC..AGGUACGUGUUUACGUCCGUC.GUA.UACUGCAAAAGUAUG...UCCG..AUGAAAUUA.................................................................................................................GGG.AAAAUUGUAGAACG.AC.GUGACCA...UG.UUUUGAU..uAC.UUGUUUCUUU..UCG----
NC_022604:2464426-2464572               ...-ACUCACCUAAUUUAUGACCUAC......................................................................................CAU.AUCUU...CA.GUUA...CAUAU.......................................................................................................................AC..AGGUACGUGUUUACGUCCGUC.GUA.UACUGCAAAAGUAUG...UCCG..AUGAAAUUA.................................................................................................................GGG.AAAAUUGUAGAACG.AC.GUGACCA...UG.UUUUGAU..uAC.UUGUUUCUUU..UCG----
NZ_CP010890:2280807-2280953             ...-ACUCACCUAAUUUAUGACCUAC......................................................................................CAU.AUCUU...CA.GUUA...CAUAU.......................................................................................................................AC..AGGUACGUGUUUACGUCCGUC.GUA.UACUGCAAAAGUAUG...UCCG..AUGAAAUUA.................................................................................................................GGG.AAAAUUGUAGAACG.AC.GUGACCA...UG.UUUUGAU..uAC.UUGUUUCUUU..UCG----
NC_017349:2252796-2252942               ...-ACUCACCUAAUUUAUGACCUAC......................................................................................CAU.AUCUU...CA.GUUA...CAUAU.......................................................................................................................AC..AGGUACGUGUUUACGUCCGUC.GUA.UACUGCAAAAGUAUG...UCCG..AUGAAAUUA.................................................................................................................GGG.AAAAUUGUAGAACG.AC.GUGACCA...UG.UUUUGAU..uAC.UUGUUUCUUU..UCG----
NC_020537:2255315-2255461               ...-ACUCACCUAAUUUAUGACCUAC......................................................................................CAU.AUCUU...CA.GUUA...CAUAU.......................................................................................................................AC..AGGUACGUGUUUACGUCCGUC.GUA.UACUGCAAAAGUAUG...UCCG..AUGAAAUUA.................................................................................................................GGG.AAAAUUGUAGAACG.AC.GUGACCA...UG.UUUUGAU..uAC.UUGUUUCUUU..UCG----
NZ_CP010298:2368286-2368432             ...-ACUCACCUAAUUUAUGACCUAC......................................................................................CAU.AUCUU...CA.GUUA...CAUAU.......................................................................................................................AC..AGGUACGUGUUUACGUCCGUC.GUA.UACUGCAAAAGUAUG...UCCG..AUGAAAUUA.................................................................................................................GGG.AAAAUUGUAGAACG.AC.GUGACCA...UG.UUUUGAU..uAC.UUGUUUCUUU..UCG----
NZ_CP012012:2450365-2450511             ...-ACUCACCUAAUUUAUGACCUAC......................................................................................CAU.AUCUU...CA.GUUA...CAUAU.......................................................................................................................AC..AGGUACGUGUUUACGUCCGUC.GUA.UACUGCAAAAGUAUG...UCCG..AUGAAAUUA.................................................................................................................GGG.AAAAUUGUAGAACG.AC.GUGACCA...UG.UUUUGAU..uAC.UUGUUUCUUU..UCG----
NZ_CP007176:2417203-2417349             ...-ACUCACCUAAUUUAUGACCUAC......................................................................................CAU.AUCUU...CA.GUUA...CAUAU.......................................................................................................................AC..AGGUACGUGUUUACGUCCGUC.GUA.UACUGCAAAAGUAUG...UCCG..AUGAAAUUA.................................................................................................................GGG.AAAAUUGUAGAACG.AC.GUGACCA...UG.UUUUGAU..uAC.UUGUUUCUUU..UCG----
NC_017338:2311553-2311699               ...-ACUCACCUAAUUUAUGACCUAC......................................................................................CAU.AUCUU...CA.GUUA...CAUAU.......................................................................................................................AC..AGGUACGUGUUUACGUCCGUC.GUA.UACUGCAAAAGUAUG...UCCG..AUGAAAUUA.................................................................................................................GGG.AAAAUUGUAGAACG.AC.GUGACCA...UG.UUUUGAU..uAC.UUGUUUCUUU..UCG----
NZ_CP011528:2231559-2231705             ...-AUUCACCUAAUUUAUGACCUAC......................................................................................CAU.AUCUU...CA.GUUA...CAUAU.......................................................................................................................AC..AGGUACGUGUUUACGUCCGUC.GUA.UACUGCAAAAGUAUG...UCCG..AUGAAAUUA.................................................................................................................GGG.AAAAUUGUAGAACG.AC.GUGACCA...UG.UUUUGAU..uAC.UUGUUUCUUU..UCG----
NC_017763:2324197-2324343               ...-ACUCACCUAAUUUAUGACCUAC......................................................................................CAU.AUCUU...CA.GUUA...CAUAU.......................................................................................................................AC..AGGUACGUGUUUACGUCCGUC.GUA.UACUGCAAAUGUAUG...UCCG..AUGAAAUUA.................................................................................................................GGG.AAAAUUGUAGAACG.AC.GUGACCA...UG.UUUUGAU..uAC.UUGUUUCUUU..UCG----
NZ_CP007659:2338217-2338363             ...-ACUCACCUAAUUUAUGACCUAC......................................................................................CAU.AUCUU...CA.GUUA...CAUAU.......................................................................................................................AC..AGGUACGUGUUUACGUCCGUC.GUA.UACUGCAAAUGUAUG...UCCG..AUGAAAUUA.................................................................................................................GGG.AAAAUUGUAGAACG.AC.GUGACCA...UG.UUUUGAU..uAC.UUGUUUCUUU..UCG----
NZ_CP007208:1693246-1693393             ...-AUUCUCCUAAUUUAUGACCAAC......................................................................................CAU.AUCUU...CA.GUUA...CGAAU.......................................................................................................................AC..AGGUACGUGUUUACGUCCGUC.AUA.UACAGCGAAUGUAUG...UCCG..AUAAAUUCA.................................................................................................................GGG.AAUAUAGUUGAACG.AC.GUGACCA...AG.UUUUGAU..uAC.UUGUUUUUUC..UCGC---
NZ_CP013114:1978110-1978257             ...-AUUCUCCUAAUUUAUGACCAAC......................................................................................CAU.AUCUU...CA.GUUA...CGAAU.......................................................................................................................AC..AGGUACGUGUUUACGUCCAUC.AUA.UACUG--CGAAUGUA..uGUCC.gAUAAAAUCA.................................................................................................................GGG.AAAAUAGUUGAACG.AC.GUGACCA...AG.UUUUGAU..uAC.UUGUUUUUUC..UCGC---
NZ_CP013714:1972114-1972261             ...-AUUCUCCUAAUUUAUGACCAAC......................................................................................CAU.AUCUU...CA.GUUA...CGAAU.......................................................................................................................AC..AGGUACGUGUUUACGUCCAUC.AUA.UACUG--CGAAUGUA..uGUCC.gAUAAAAUCA.................................................................................................................GGG.AAAAUAGUUGAACG.AC.GUGACCA...AG.UUUUGAU..uAC.UUGUUUUUUC..UCGC---
NZ_CP013980:1910446-1910593             ...-AUUCUCCUAAUUUAUGACCAAC......................................................................................CAU.AUCUU...CA.GUUA...CGAAU.......................................................................................................................AC..AGGUACGUGUUUACGUCCAUC.AUA.UACUG--CGAAUGUA..uGUCC.gAUAAAAUCA.................................................................................................................GGG.AAAAUAGUUGAACG.AC.GUGACCA...AG.UUUUGAU..uAC.UUGUUUUUUC..UCGC---
NZ_CP009623:1353478-1353624             ...-AUUCACCUAAUUUGUGACCAAC......................................................................................CAU.AUCUU...CA.GUUA...CGUAU.......................................................................................................................AC..AGGUACGUGUUUGCGGCCAUC.AUA.UAC--UGCAAAUGUG..uGUCC.aAUGAAGUUU.................................................................................................................GGG.AAAAUUGUUGAACG.AC.GUGACCA...UG.UUUUGAU..uAC.UUGUUUCUUU..UCG----
NC_018081:855415-855562                 ...-AUUCACCUAGUUUGUGUCCUAC......................................................................................CAU.AUCUU...CU.UGGA...UGUAA.......................................................................................................................AC..UGGUACGUGUUUACGUCCAUC.GUA.UACUGCGAUGGUAUA...UCCA..ACAAAACUU.................................................................................................................GGG.AAAAUGGUCGAACG.AC.GAGACCA...AG.UUUUG--...AU.AACUUUUUUC..UUUUCAA
NZ_CP012366:1287776-1287923             ...-AUUCACCUAAUUUGUGUCCUAC......................................................................................CAU.AUCUU...CU.UGGA...UGUAA.......................................................................................................................AC..UGGUACGUGUUUACGUCCAUC.GUA.UACUGCGAUGGUAUA...UCCA..ACAAAACUU.................................................................................................................GGG.AAUACUGUCGAACG.AC.GAGACCA...AG.UUUUG--...AU.AACUUUUUUC..UUUUCAA
NZ_CP012384:216075-216222               ...-AUUCACCUAAUUUGUGUCCUAC......................................................................................CAU.AUCUU...CU.UGGA...UGUAA.......................................................................................................................AC..UGGUACGUGUUUACGUCCAUC.GUA.UACUGCGAUGGUAUA...UCCA..ACAAAACUU.................................................................................................................GGG.AAUACUGUCGAACG.AC.GAGACCA...AG.UUUUG--...AU.AACUUUUUUC..UUUUCAA
NZ_CP013009:2601131-2601278             ...-AUUCACCUAAUUUGUGUCCUAC......................................................................................CAU.GUCUU...CU.UGGA...UGUAA.......................................................................................................................AC..UGGUACAUGUUUACGUCCAUC.AUA.AACUGCGAUGGUAUA...UCCA..ACAAAACUU.................................................................................................................GGG.AAAACUGUUGAACG.GC.GUGACCA...AG.UUUUG--...AU.AACUUUUUUC..UUUUCAA
NZ_CP011828:95002-95149                 ...-AUUCACCUAAUUUGUGUCCUAC......................................................................................CAU.GUCUU...CU.UGGA...UGUAA.......................................................................................................................AC..UGGUACAUGUUUACGUCCAUC.AUA.AACUGCGAUGGUAUA...UCCA..ACAAAACUU.................................................................................................................GGG.AAAACUGUUGAACG.GC.GUGACCA...AG.UUUUG--...AU.AACUUUUUUC..UUUUCAA
NC_016052:2283951-2284098               ...-ACUCACCUAAUUUGUGUCCUAC......................................................................................CAU.GUCUU...CU.UGGA...UAUAA.......................................................................................................................AC..AGGAACAUGUUUACGUCCGUC.AUA.CACGGCGAUAGUAUA...UCCG..AUAAAACUU.................................................................................................................GGG.AAGAUCGUUGAACG.AC.GAGACCA...AG.UCU-UA-...AU.UACUUUUUUC..UUUUCAA
NZ_CP012602:28685-28832                 ...-AUUCUCCAAGCUUGUGUCCUAC......................................................................................CAU.GUCUU...CA.GUCA...CAUAA.......................................................................................................................AC..UGGUACGUGUUUACGUCCAUC.AUA.CACAGCGAUUGUGUG...GCCG..AUGAAUUGU.................................................................................................................GGG.AAUAUAGUAGAACG.GC.GAGACCA...UG.UCUUC--...AC.UACCUGUUUG..CUGUCGG
NC_017481:1494189-1494339               ...-AUUCACCUAAUUUAUGUCCAAC......................................................................................CAU.AUCUU...CU.UGGA...UAUAA.......................................................................................................................AC..UGGAACAUGCUUACGACCAUC.AUA.AACUGCAAUCGUAUA...ACCA..AUAAAACUU.................................................................................................................GGG.AAGAUUGUUGAACG.AC.GUGACCA...UG.UUUUAAU..aAC.UGACUUCUUU..UCUUGAU
NZ_CP007646:1505236-1505386             ...-AUUCACCUAAUUUAUGUCCAAC......................................................................................CAU.AUCUU...CU.UGGA...UAUAA.......................................................................................................................AC..UGGAACAUGCUUACGACCAUC.AUA.AACUGCAAUCGUAUA...ACCA..AUAAAACUU.................................................................................................................GGG.AAGAUUGUUGAACG.AC.GUGACCA...UG.UUUUAAU..aAC.UGACUUCUUU..UCUUGAU
NZ_CP011403:1424043-1424193             ...-AUUCACCUAAUUUAUGUCCAAC......................................................................................CAU.AUCUU...CU.UGGA...UAUAA.......................................................................................................................AC..UGGAACAUGCUUACGACCAUC.AUA.AACUGCAAUCGUAUA...ACCA..AUAAAACUU.................................................................................................................GGG.AAGAUUGUUGAACG.AC.GUGACCA...UG.UUUUAAU..aAC.UGACUUCUUU..UCUUGAU
NC_007929:1493498-1493648               ...-AUUCACCUAAUUUAUGUCCAAC......................................................................................CAU.AUCUU...CU.UGGA...UAUAA.......................................................................................................................AC..UGGAACAUGCUUACGACCAUC.AUA.AACUGCAAUCGUAUA...ACCA..AUAAAACUU.................................................................................................................GGG.AAGAUUGUUGAACG.AC.GUGACCA...UG.UUUUAAU..aAC.UGACUUCUUU..UCUUGAU
NC_013517:4225125-4225272               ...-AUUCUCCUAAUUUAUGUCCCAC......................................................................................CAU.CUCUU...CA.GUUA...CAUAA.......................................................................................................................AC..UGGUAUAUGUUUUUUUCCGUU.AUA.UACUGCAAAAGUUUG...UCCA..AUAAAUUGU.................................................................................................................GGA.AAAAUUGUUGAUCU.UC.UUGACCA...UG.UCU-UA-...AU.UACUUGCUUU..UUCUCAC
NZ_CP012034:1006787-1006934             ...-AUUCGCCCAACUUGUGUCCAAC......................................................................................CAU.AUCUU...CU.UGGA...UAUAA.......................................................................................................................AC..UGGAACGUGUUUACGUCCAUC.AUG.AACUGCAAUAGUGUA...UCCU..ACGAAACUA.................................................................................................................GGA.AAAAUUGUUGAACG.UC.GUGACCA...UG.UUUUG--...AU.CACUGACUUC..UUGUCUG
NC_007576:1734520-1734666               ...-AUUCGCCUAAUUUAUGGCCUAC......................................................................................CAU.AUCAU...CU.GAGA...UGAAA.......................................................................................................................AC..GGGAACGUGUUUCCGUCCAUC.AUA.AACAGCGAUUGUGUA...ACCA..AUAAAGCUA.................................................................................................................GGG.AAAAUUGUCGAGCG.AC.GGGACCA...AG.UCUUGAU..gAC.UUGUUUCUUU..UCG----
NZ_CP016028:1772045-1772195             ...-AUUCACCUAAUUUAUGGCCUAC......................................................................................CAU.AUCGU...CU.GAGA...UGAAA.......................................................................................................................AC..GGGAACGUGUUUCCGUCCGUC.AUA.AACAGCGAUUGUGUA...GCCA..AUAAAGCUA.................................................................................................................GGG.AAAAUUGUCGAGCG.AC.GGGACCA...AG.UCUUGAU..gAC.UUGUUUCUUU..UCGCUAU
NZ_CP012475:1841377-1841524             ...-AUUCGCCAAGUUUGUGACCAAC......................................................................................CAU.AUCUU...CA.GAAA...CGUAA.......................................................................................................................AC..CGGUACAUGCUUGCGGCCAUC.AUA.GACAGCAAACGUGUG...GCCG..AUAAAAUCA.................................................................................................................GGG.AAAAUCGUUGAACG.AC.GAGACCA...AG.UCUUC--...AC.GACUUUCUUG..UCGUUUG
NC_010610:1704646-1704796               ...-AUUCACCAAGCUUAUGACCUAC......................................................................................CAU.GUCUU...CUuGU-A...CGUAA.......................................................................................................................AC..UGGCACGUGCUUCCGACCAUC.AUA.UACUGCGAACGUGUA...UCCG..AUAAAGCUC.................................................................................................................GGG.AAGAUCGUGGACCG.AC.GUGACCA...GG.UCUUAAU..gAC.GGUCUUCUUG..UCGCUAU
NC_021235:1668208-1668358               ...-AUUCACCAAGCUUAUGACCUAC......................................................................................CAU.GUCUU...CUuGU-A...CGUAA.......................................................................................................................AC..UGGCACGUGCUUCCGACCAUC.AUA.UACUGCGAACGUGUA...UCCG..AUAAAGCUC.................................................................................................................GGG.AAGAUCGUGGACCG.AC.GUGACCA...GG.UCUUAAU..gAC.GGUCUUCUUG..UCGCUAU
NZ_CP015398:2078927-2079077             ...-AUUCGCCAAGCUUGUGGCCUAC......................................................................................CAU.GUCUU...CU.UGAA...CGUAA.......................................................................................................................AC..UGGUACGUGCUUCCGUCCAUC.AUA.AACAGCAAUGGUGUA...ACCA..AUAAAGCUA.................................................................................................................GGG.AAAAUAGUCGACCG.AC.GGGACCA...AG.UCUUAAU..gAC.GGUCUUCUUU..UCGGAAU
NC_020819:1642513-1642663               ...-AUUCGCCAAGCUUGUGGCCUAC......................................................................................CAU.GUCUU...CU.UGAA...CGUAA.......................................................................................................................AC..UGGUACGUGCUUCCGUCCAUC.AUA.AACAGCAAUGGUGUA...ACCA..AUAAAGCUA.................................................................................................................GGG.AAAAUAGUCGACCG.AC.GGGACCA...AG.UCUUAAU..gAC.GGUCUUCUUU..UCGGAAU
NC_008497:1643943-1644093               ...-AUUCGCCAAGCUUGUGGCCUAC......................................................................................CAU.GUCUU...CU.UGAA...CGUAA.......................................................................................................................AC..UGGUACGUGCUUCCGUCCAUC.AUA.AACAGCAAUGGUGUA...ACCA..AUAAAGCUA.................................................................................................................GGG.AAAAUAGUCGACCG.AC.GGGACCA...AG.UCUUAAU..gAC.GGUCUUCUUU..UCGGAAU
NZ_CP011361:2574329-2574476             ...-AUUCACCCAGUUUGUGUCCUAC......................................................................................CAU.GUCUU...CU.GUAA...CAUAA.......................................................................................................................AC..UGGUACAUGUUUACGUCCGUC.AUA.UACAGCAAUUGUCUG...ACCG..ACGAAGUUU.................................................................................................................GGG.AAAAUUGUGGAACG.GC.GUGACCA...CG.UUUUG--...AU.CACGUGACUA..UUGUUAC
NZ_CP009282:6979201-6979345             ...-ACUCGCCCAACUUGUGACCUAC......................................................................................CAU.AUCUU...CC.GUUA...CGUAU.......................................................................................................................AC..AGGCACGUGUUUGCGGCCGUC.AUA.UACACCAAACGUAUG...UCCG..AUAAACUGA.................................................................................................................GGG.AAAAUGGUUGAGCG.AC.GGGACCA...AG.UUU-UAAc.uAC.AACUUUCUUA..U------
NZ_CP009280:7671912-7672056             ...-ACUCGCCCAACUUGUGACCUAC......................................................................................CAU.AUCUU...CU.GUUA...CGUAU.......................................................................................................................AC..AGGCACGUGUUUGCGGCCGUC.AUA.UACACCAAACGUAUG...UCCG..AUAAACUGA.................................................................................................................GGG.AAAAUGGUUGAGCG.AC.GGGACCA...AG.UUU-UAAc.uAC.AACUUUCUUA..U------
NZ_CP009285:7399643-7399787             ...-ACUCGCCCAACUUGUGACCUAC......................................................................................CAU.AUCUU...CU.GUUA...CGUAU.......................................................................................................................AC..AGGCACGUGUUUGCGGCCGUC.AUA.UACACCAAACGUAUG...UCCG..AUAAACUGA.................................................................................................................GGG.AAAAUGGUUGAGCG.AC.GGGACCA...GG.UUU-UAAc.uAC.AACUUUCUUA..U------
NZ_CP009287:6434770-6434914             ...-ACUCGCCCAACUUGUGCCCUAC......................................................................................CAU.AUCUU...CC.GUUA...CGUAU.......................................................................................................................AC..AGGCACGUGUUUGCGGCCGUC.AUA.UACACCAAACGUAUG...UCCG..AUAAACUGA.................................................................................................................GGG.AAAAUAGUUGAGCG.AC.GGGACCA...GG.UUU-UAAc.uAC.GACUUUCUUA..U------
NZ_LN831776:7135692-7135836             ...-ACUCGCCCAACUUGUGCCCUAC......................................................................................CAU.AUCUU...CC.GUUA...CGUAU.......................................................................................................................AC..AGGCACGUGUUUGCGGCCGUC.AUA.UACACCAAACGUAUG...UCCG..AUAAACUGA.................................................................................................................GGG.AAAAUAGUUGAGCG.AC.GGGACCA...GG.UUU-UAAc.aAC.GACCUUCU--..-UAU---
NZ_CP009241:6938261-6938405             ...-ACUCGCCCAACUUGUGACCUAC......................................................................................CAU.AUCUU...CC.GUUA...CGUAU.......................................................................................................................AC..UGGCACGUGUUUACGGCCGUC.AUA.UACACCAAACGUAUG...UCCG..AUAAACUGA.................................................................................................................GGG.AAAAUGGUAGAGCG.AC.GGGACCA...GG.UUU-UAAc.aAC.GACCUUCU--..-UAU---
NZ_CP004078:4689516-4689660             ...-ACUCGCCCAACUUGUGACCUAC......................................................................................CAU.AUCUU...CC.GUUA...CGUAU.......................................................................................................................AC..AGGCACGUGUUUACGGCCGUC.AUA.CACGCCAAACGUAUG...UCCG..AUAAAUUGA.................................................................................................................GGG.AAAAUGGUUGAGCG.AC.GGGACCA...AG.UCUUGAU..gAC.UACUUUUUUA..C------
NZ_CP011114:5525911-5526061             ...-ACUCGCCCAACUUGUGACCUAC......................................................................................CAU.AUCUU...CC.GUUA...CGUAU.......................................................................................................................AC..AGGCACGUGUUUACGGCCGUC.AUA.CACGCCAAACGUAUG...UCCG..AUAAAUUGA.................................................................................................................GGG.AAAAUGGUUGAGCG.GC.GGGACCA...AG.UCUUGAU..gAC.AACUUUUUUG..CCCGAAA
NZ_CP009288:5296585-5296735             ...-ACUCGCCCAACUUGUGACCUAC......................................................................................CAU.AUCUU...CC.GUUA...CGUAU.......................................................................................................................AC..AGGCACGUGUUUACGGCCGUC.AUA.CACACCAAACGUAUG...UCCG..AUAAAUUGA.................................................................................................................GGG.AAAAUGGUUGAGCG.GC.GGGACCA...AG.UUUUGAU..gAC.UACUUUUUUG..CCCGAAA
NZ_CP009286:5019132-5019282             ...-AUUCGCCCAACUUGUGACCUAC......................................................................................CAU.AUCUU...CC.GUUA...CGUAU.......................................................................................................................AC..AGGCACGUGCUUGCGGCCGUC.AUA.CACGCCAAACGUAUG...UCCG..AUAAAUUGA.................................................................................................................GGG.AAAAUGGUUGAGCG.GC.GGGACCA...GG.UCUUGAU..gAC.AACCUUUUUG..CCCGAAG
NZ_CP009284:6261627-6261776             ...-ACUCGCCCAACUUGUGACCUAC......................................................................................CAU.AUCUU...CC.GUUA...CGUAU.......................................................................................................................AC..UGGCACGUGCUUACGGCCGUC.AUA.UACACCAAACGUAUG...UCCG..AUAAACUGA.................................................................................................................GGG.AAAAUUGUUGAGCG.AC.GGGACCA...GG.UUUUUAC..uAC.AACUUUCUUC..-UCUGAU
NZ_CP009283:6604663-6604812             ...-ACUCGCCCAACUUGUGACCUAC......................................................................................CAU.AUCUU...CC.GUUA...CGUAU.......................................................................................................................AC..UGGCACGUGCUUACGGCCGUC.AUA.UACACCAAACGUAUG...UCCG..AUAAACUGA.................................................................................................................GGG.AAAAUUGUUGAGCG.AC.GGGACCA...GG.UUUUUAC..uAC.AACUUUCUUC..-UCUGAU
NZ_CP009281:6116677-6116824             ...-ACUCGCCCAACUUGUGACCUAC......................................................................................CAU.AUCUU...CU.GUUA...CGUAU.......................................................................................................................AC..AGGCACGUGUUUACGGCCGUC.AUA.UACACCAAACGUAUG...UCCG..AUAAACUGA.................................................................................................................GGG.AAAAUGGUUGAGCG.AC.GGGACCA...AG.UUU-UA-...AC.UACAACCUUU..UUCUCAG
NZ_CP009279:6103077-6103224             ...-ACUCGCCCAACUUGUGACCUAC......................................................................................CAU.AUCUU...CU.GUUA...CGUAU.......................................................................................................................AC..AGGCACGUGUUUACGGCCGUC.AUA.UACACCAAACGUAUG...UCCG..AUAAACUGA.................................................................................................................GGG.AAAAUGGUUGAGCG.AC.GGGACCA...AG.UUU-UA-...AC.UACAACCUUU..UUUUCAG
NZ_CP009428:6156475-6156622             ...-ACUCGCCCAACUUGUGACCUAC......................................................................................CAU.AUCUU...CU.GUUA...CGUAU.......................................................................................................................AC..AGGCACGUGUUUACGGCCGUC.AUA.UACACCAAACGUAUG...UCCG..AUAAACUGA.................................................................................................................GGG.AAAAUGGUUGAGCG.AC.GGGACCA...AG.UUU-UA-...AC.UACAACCUUU..UUUUCAG
NC_014483:4653494-4653641               ...-AUUCGCCCAAUUUGUGUCCGAC......................................................................................CAU.AUCUU...CC.GUUA...CGUAU.......................................................................................................................AC..UGGCACGUGUUUACGACCAUC.GUA.UACACCAAACGUAUG...UCCG..AUAAAUUGC.................................................................................................................GGG.AAAAUCGUAGAGCG.AC.GGGACCA...AG.UUUUGAU..uAC.CACUUUUU--..-UGUCCG
NC_023037:5257897-5258044               ...-AUUCGCCCAAUUUGUGUCCGAC......................................................................................CAU.AUCUU...CC.GUUA...CGUAU.......................................................................................................................AC..UGGCACGUGUUUACGACCAUC.GUA.UACACCAAACGUAUG...UCCG..AUAAAUUGC.................................................................................................................GGG.AAAAUCGUAGAGCG.AC.GGGACCA...AG.UUUUGAU..uAC.CACUUUUU--..-UGUCCG
NZ_CP011512:5227619-5227766             ...-AUUCGCCCAAUUUGUGUCCGAC......................................................................................CAU.AUCUU...CC.GUUA...CGUAU.......................................................................................................................AC..UGGCACGUGUUUACGACCAUC.GUA.UACACCAAACGUAUG...UCCG..AUAAAUUGC.................................................................................................................GGG.AAAAUCGUAGAGCG.AC.GGGACCA...AG.UUUUGAU..uAC.CACUUUUU--..-UGUCCG
NC_016641:783166-783313                 ...-AUUCGCCCAACUUGUGUCCGAC......................................................................................CAU.AUCUU...CC.GUUA...CGUAU.......................................................................................................................AC..UGGCACGUGUUUACGACCAUC.GUA.UACACCAAACGUGUG...UCCG..AUAAAUUGU.................................................................................................................GGG.AAAAUCGUAGAGCG.AC.GGGACCA...AG.UUUUGAU..cAC.AACUUUUU--..-UGUCCG
NZ_CP009909:2280927-2281074             ...-AUUCGCCCAAUUUGUGUCCAAC......................................................................................CAU.AUCUU...CC.GUUA...CGUAU.......................................................................................................................AC..AGGCACGUGUUUACGACCAUC.AUA.UACACCAAACGUGUG...U-CC.gAUAAAUUGC.................................................................................................................GGA.AAAAUUGUAGAGCG.AC.GGGACCA...AG.UUUUGAU..cAC.GACUUUUU--..-UGUCAG
NZ_CP006872:5108206-5108353             ...-AUUCGCCCAAUUUGUGUCCAAC......................................................................................CAU.AUCUU...CC.GUUA...CGUAU.......................................................................................................................AC..AGGCACGUGUUUACGACCAUC.AUA.UACACCAAACGUGUG...U-CC.gAUAAAUUGC.................................................................................................................GGA.AAAAUUGUAGAGCG.AC.GGGACCA...AG.UUUUGAU..cAC.GACUUUUU--..-UGUCAG
NC_017542:5155512-5155659               ...-AUUCGCCCAAUUUGUGUCCAAC......................................................................................CAU.AUCUU...CC.GUUA...CGUAU.......................................................................................................................AC..AGGCACGUGUUUACGACCAUC.AUA.UACACCAAACGUGUG...UCCG..AUAAAUUGC.................................................................................................................GGG.AAAAUCGUAGAGCG.AC.GGGACCA...AG.UUUUGAU..cAC.GACUUUUU--..-UGUCAG
NC_014622:5019174-5019321               ...-AUUCGCCCAAUUUGUGUCCAAC......................................................................................CAU.AUCUU...CC.GUUA...CGUAU.......................................................................................................................AC..AGGCACGUGUUUACGACCAUC.AUA.UACACCAAACGUGUG...UCCG..AUAAAUUGC.................................................................................................................GGG.AAAAUCGUAGAGCG.AC.GGGACCA...AG.UUUUGAU..cAC.GACUUUUU--..-UGUCAG
NZ_CP013023:5134535-5134685             ...-ACUCACCAAGCUUGUGUCCGAC......................................................................................CAU.AUCUU...CC.GUUA...CGUAU.......................................................................................................................AC..AGGUACAUGUUUGCGUCCAUC.AUA.GACAGCGAAAGUGUG...UCCG..AUGAAUUGU.................................................................................................................GGG.AAAAUUGUGGAGCG.AC.GGGACCA...AG.UUUUGAU..cAC.UGUUUUUUUG..UUGUCAG
NZ_CP015286:1399452-1399599             ...-ACUCACCCAACUUAUGUCCUAC......................................................................................CAU.AUCUU...CU.GUUA...CAUAU.......................................................................................................................AC..AGGUACAUGUUUACGGCCAUC.AUA.UACACCGAACGUGUG...ACCG..AUAAAUUGC.................................................................................................................GGG.AAAAUAGUGGAACG.AC.GGGACCA...CG.UUUUGAU..cAC.AGCUUUUUUG..CUUG---
NC_013406:6429708-6429855               ...-ACUCACCCAACUUAUGUCCUAC......................................................................................CAU.GUCCU...CA.GUUA...CAUAU.......................................................................................................................AC..AGGUACAUGUUUACGGCCAUC.GUA.UACACCGAACGUGUG...ACCG..AUAAAUUGC.................................................................................................................GGG.AAAAUAGUGGAGCG.GC.GGGACCA...AG.UUUUGAU..cAC.AGCCUUUUUG..CUUG---
NC_010609:1566294-1566441               ...-AUUCACCUAACUUGUGACCAAC......................................................................................CAU.GUCUU...CU.UGUA...CGUAA.......................................................................................................................AC..UGGCACGUGCUUCCGACCAUC.AUA.UACUGCAAAUGUGUA...ACCA..AUAAAACUU.................................................................................................................GGG.AAAAUGGUAGAACG.AC.GUGACCA...UG.UCUUG--...AU.GACAGUCUUC..UUUUCAG
NC_021872:1660859-1661006               ...-AUUCACCUAACUUGUGACCAAC......................................................................................CAU.GUCUU...CU.UGUA...CGUAA.......................................................................................................................AC..UGGCACGUGCUUCCGACCAUC.AUA.UACUGCAAAUGUGUA...ACCA..AUAAAACUU.................................................................................................................GGG.AAAAUGGUAGAACG.AC.GUGACCA...UG.UCUUG--...AU.GACAGUCUUC..UUUUCAG
NC_009513:1526878-1527025               ...-AUUCACCUAACUUGUGACCAAC......................................................................................CAU.GUCUU...CU.UGUA...CGUAA.......................................................................................................................AC..UGGCACGUGCUUCCGACCAUC.AUA.UACUGCAAAUGUGUA...ACCA..AUAAAACUU.................................................................................................................GGG.AAAAUGGUAGAACG.AC.GUGACCA...UG.UCUUG--...AU.GACAGUCUUC..UUUUCAG
NZ_CP015408:1147538-1147685             ...-AUUCACCUAACUUGUGACCAAC......................................................................................CAU.GUCUU...CU.UGUA...CGUAA.......................................................................................................................AC..UGGCACGUGCUUCCGACCAUC.AUA.UACUGCAAAUGUGUA...ACCA..AUAAAACUU.................................................................................................................GGG.AAAAUGGUAGAACG.AC.GUGACCA...UG.UCUUG--...AU.GACAGUCUUC..UUUUCAG
NZ_CP011024:1521227-1521374             ...-AUUCACCUAACUUGUGACCAAC......................................................................................CAU.GUCUU...CU.UGUA...CGUAA.......................................................................................................................AC..UGGCACGUGCUUCCGACCAUC.AUA.UACUGCAAAUGUGUA...ACCA..AUAAAACUU.................................................................................................................GGG.AAAAUGGUAGAACG.AC.GUGACCA...UG.UCUUG--...AU.GACAGUCUUC..UUUUCAG
NC_015697:565152-565299                 ...-AUUCACCUAACUUGUGACCAAC......................................................................................CAU.GUCUU...CU.UGUA...CGUAA.......................................................................................................................AC..UGGCACGUGCUUCCGACCAUC.AUA.UACUGCAAAUGUGUA...ACCA..AUAAAACUU.................................................................................................................GGG.AAAAUGGUAGAACG.AC.GUGACCA...UG.UCUUG--...AU.GACAGUCUUC..UUUUCAG
NZ_CP015966:1598756-1598903             ...-AUUCACCUAACUUAUGACCGAC......................................................................................CAU.GUCGU...CU.UGGA...UGUAA.......................................................................................................................AC..UGGGACAUGCUUGCGACCAUC.AUA.AACAGCGAUUGUGU-...ACCC.gAUAAAACUU.................................................................................................................GGG.AAAAUUGUUGAACG.AC.GUGACCA...CG.UCUUGAU..gAC.AGAUUUCU--..-UGUCAG
NZ_CP015857:1541270-1541417             ...-AUUCACCUAACUUAUGACCGAC......................................................................................CAU.GUCGU...CU.UGGA...UGUAA.......................................................................................................................AC..UGGGACAUGCUUGCGACCAUC.AUA.AACAGCGAUUGUGU-...ACCC.gAUAAAACUU.................................................................................................................GGG.AAAAUUGUUGAACG.AC.GUGACCA...CG.UCUUGAU..gAC.AGAUUUCU--..-UGUCAG
NZ_CP013130:217626-217773               ...-AUUCACCUAACUUAUGACCGAC......................................................................................CAU.GUCGU...CU.UGGA...UGUAA.......................................................................................................................AC..UGGGACAUGCUUGCGACCAUC.AUA.AACAGCGAUUGUGU-...ACCC.gAUGAAACUU.................................................................................................................GGG.AAAAUUGUUGAACG.AC.GUGACCA...CG.UCUUGAU..gAC.AGAUUUCU--..-UGUCAG
NZ_CP016071:309908-310055               ...-AUUCACCUAACUUAUGACCGAC......................................................................................CAU.GUCGU...CU.UGGA...UGUAA.......................................................................................................................AC..UGGGACAUGCUUGCGACCAUC.AUA.AACAGCGAUUGUGU-...ACCC.gAUGAAACUU.................................................................................................................GGG.AAAAUUGUUGAACG.AC.GUGACCA...CG.UCUUGAU..gAC.AGAUUUCU--..-UGUCAG
NZ_CP012122:2493395-2493542             ...-AUUCACCUAACUUAUGACCGAC......................................................................................CAU.GUCGU...CU.UGGA...UGUAA.......................................................................................................................AC..UGGGACAUGCUUGCGACCAUC.AUA.AACAGCGAUUGUGU-...ACCC.gAUGAAACUU.................................................................................................................GGG.AAAAUUGUUGAACG.AC.GUGACCA...CG.UCUUGAU..gAC.AGAUUUCU--..-UGUCAG
NZ_CCSE01000001:1321546-1321693         ...-AUUCACCAAGUUUGUGGCCAAC......................................................................................CAU.AUCUU...CU.GUGA...UGUAC.......................................................................................................................AC..AGGUACAUGUUUGCGUCCGUC.GUA.UACAGCGAUUGUAUG...UCCG..AUGAAAUUC.................................................................................................................GGG.AAAACCGUUGAACG.GC.GUGACCA...UG.UUU-UA-...AU.UACACUUUUU..UUGUUAC
NZ_CP014161:1524016-1524160             ...-AUUCACCUAAUUUGUGUCCAAC......................................................................................CAU.GUCUU...CU.UGAA...UAUAA.......................................................................................................................AC..UGGAACAUGUUUACGUCCAUC.GUG.AACAGCAAUCGUUAA...ACCA..AUGAAGUUA.................................................................................................................GGA.AAGAUUGUUGAACG.AC.GGGACCA...UG.UUUUG--...AU.UACUUGUUUU..UUAU---
NZ_CP012294:284157-284307               ...-ACUCACCAAGCUUAUGACCAAC......................................................................................CAU.GUCAU...CC.UGGA...UAUAA.......................................................................................................................AC..AGGGACAUGUUUUCUACCAUC.AUA.AACAGCAAUUGUAU-...AUCC.aAUAAAGCUU.................................................................................................................GGA.AAAAUUGUAGAACG.AC.GUGACCA...UG.UUUUAAU..uAC.AGACUUUUUA..UCUUGAC
NZ_CP012288:260376-260526               ...-ACUCACCAAGCUUAUGACCAAC......................................................................................CAU.GUCAU...CC.UGGA...UAUAA.......................................................................................................................AC..AGGGACAUGUUUUCUACCAUC.AUA.AACAGCAAUUGUAU-...AUCC.aAUAAAGCUU.................................................................................................................GGA.AAAAUUGUAGAACG.AC.GUGACCA...UG.UUUUAAU..uAC.AGACUUUUUA..UCUUGAC
NZ_CP006809:1627141-1627288             ...-AUUCACCUAACUUAUGACCAAC......................................................................................CAU.AUCUU...CA.GUAA...UGUAU.......................................................................................................................AC..UGGCACAUGUUUUCUUCCAUC.GUA.AACAGCUAUUGUGAA...ACCA..ACAAAGGAA.................................................................................................................GGG.AAAAUAGUUGAACG.AC.GAGACCA...UG.UUU-UA-...AU.UACUUGCUUC..UUUUCGG
NC_021744:2041464-2041608               ...-AUUCACCUAACUUAUGACCAAC......................................................................................CAU.AUCUU...CA.GUAA...UAUAU.......................................................................................................................AC..UGGGACAUGUUUUCUACCAUC.GUA.AACAGCUAUAGUCA-...ACCC.aACAAAGGAA.................................................................................................................GGG.AAAAUAGUUGAACG.AC.GUGACCA...AG.UUUUA--...AU.AACUUGCUUC..UUAU---
NZ_CP016827:1126585-1126729             ...-AUUCACCUAACUUAUGACCAAC......................................................................................CAU.GUCUU...CA.GUAA...UAUAU.......................................................................................................................AC..UGGGACAUGUUUUCUACCAUC.GUA.AACAGCUAUAGUCA-...ACCC.aACAAAGGAA.................................................................................................................GGG.AAAAUAGUUGAACG.AC.GUGACCA...AG.UUUUA--...AU.AACUUGCUUC..UUAU---
NZ_CP012890:239621-239765               ...-AUUCACCUAACUUAUGACCAAC......................................................................................CAU.GUCUU...CA.GUAA...UAUAU.......................................................................................................................AC..UGGGACAUGUUUUCUACCAUC.GUA.AACAGCUAUAGUCAA...CCCC..AUAAAGGAA.................................................................................................................GGG.AAAAUAGUUGAACG.AC.GUGACCA...AG.UUUUA--...AU.AACUUGCUUC..UUAU---
NZ_CP009531:1427024-1427168             ...-AUUCACCUAACUUAUGACCAAC......................................................................................CAU.GUCCU...CG.GUAA...UAUAA.......................................................................................................................AC..UGGAACAUGCUUUCUACCAUC.GUA.AACAGCUAUAGUCAA...ACCA..ACAAAGGAA.................................................................................................................GGA.AAAAUAGUUGAACG.AC.GUGACCA...AG.UCUUA--...AU.AACCUGCUUU..UUAU---
NZ_CM000953:89321-89467                 ...-AUUCACCCAACUUGUGACCUAC......................................................................................CAU.GUCUU...CG.GUAA...CGUAC.......................................................................................................................AC..AGGAACAUGCUUUCUACCAUC.GUA.AACAGCUAUUGUCAA...ACCA..ACAAAAGAA.................................................................................................................GGG.AAAAUAGUUGAACG.AC.GAGACCA...AG.UCUUAAU..aAC.UUGCUUCUUU..UCG----
NC_017949:2324582-2324729               ...-AUUCACCAAGUUUGUGUCCAAC......................................................................................CAU.AUCUU...CU.UGAA...CAUAA.......................................................................................................................AC..UGGUACGUGUUUGCGACCAUC.GUA.AACAGCAAUUGUAAG...UCCU..ACAAAGUUU.................................................................................................................GGA.AAGAUUGUAGAACG.GC.GUGACCA...AG.UUUUGAU..cAC.AGAUUUUCUU..UCGG---
NC_022369:2223887-2224034               ...-AUUCACCAAGUUUGUGUCCAAC......................................................................................CAU.AUCUU...CU.UGAA...CAUAA.......................................................................................................................AC..UGGUACGUGUUUGCGACCAUC.GUA.AACAGCAAUUGUAAG...UCCU..ACAAAGUUU.................................................................................................................GGA.AAGAUUGUAGAACG.GC.GUGACCA...AG.UUUUGAU..cAC.AGAUUUUCUU..UCGG---
NC_019435:2052725-2052872               ...-AUUCACCAAGUUUGUGUCCAAC......................................................................................CAU.AUCUU...CU.UGAA...CAUAA.......................................................................................................................AC..UGGUACGUGUUUGCGACCAUC.GUA.AACAGCAAUUGUAAG...UCCU..ACAAAGUUU.................................................................................................................GGA.AAGAUUGUAGAACG.GC.GUGACCA...AG.UUUUGAU..cAC.AGAUUUUCUU..UCGG---
NC_008527:2228101-2228248               ...-AUUCACCAAGUUUGUGUCCAAC......................................................................................CAU.AUCUU...CU.UGAA...CAUAA.......................................................................................................................AC..UGGUACGUGUUUGCGACCAUC.GUA.AACAGCAAUUGUAAG...UCCU..ACAAAGUUU.................................................................................................................GGA.AAGAUUGUAGAACG.GC.GUGACCA...AG.UUUUGAU..cAC.AGAUUUUCUU..UCGG---
NC_009004:2323766-2323913               ...-AUUCACCAAGUUUGUGUCCAAC......................................................................................CAU.AUCUU...CU.UGAA...CAUAA.......................................................................................................................AC..UGGUACGUGUUUGCGACCAUC.GUA.AACAGCAAUUGUAAG...UCCU..ACAAAGUUU.................................................................................................................GGA.AAGAUUGUAGAACG.GC.GUGACCA...AG.UUUUGAU..cAC.AGAUUUUCUU..UCGG---
NC_017492:2237313-2237460               ...-AUUCACCAAGUUUGUGUCCAAC......................................................................................CAU.AUCUU...CU.UGAA...CAUAA.......................................................................................................................AC..UGGUACGUGUUUGCGACCAUC.GUA.AACAGCAAUUGUAAG...UCCU..ACAAAGUUU.................................................................................................................GGA.AAGAUUGUAGAACG.GC.GUGACCA...AG.UUUUGAU..cAC.AGAUUUUCUU..UCGG---
NC_020450:2233188-2233335               ...-AUUCACCAAGUUUGUGUCCAAC......................................................................................CAU.AUCUU...CU.UGAA...CGUAA.......................................................................................................................AC..UGGUACGUGUUUGCGACCAUC.GUA.AACAGCAAUUGUAAG...UCCU..ACAAAGUUC.................................................................................................................GGA.AAGAUUGUAGAACG.GC.GUGACCA...AG.UUUUGAU..cAC.AGAUUUUCUU..UCGG---
NZ_CP009472:2208094-2208241             ...-AUUCACCAAGUUUGUGUCCAAC......................................................................................CAU.AUCUU...CU.UGAA...CGUAA.......................................................................................................................AC..UGGUACGUGUUUGCGACCAUC.GUA.AACAGCAAUUGUAAG...UCCU..ACAAAGUUC.................................................................................................................GGG.AAGAUUGUAGAACG.GC.GUGACCA...AG.UUUUGAU..cAC.AGAUUUUCUU..UCGG---
NC_013656:2392465-2392612               ...-AUUCACCAAGUUUGUGUCCAAC......................................................................................CAU.AUCUU...CU.UGAA...CGUAA.......................................................................................................................AC..UGGUACGUGUUUGCGACCAUC.GUA.AACAGCAAUUGUAAG...UCCU..ACAAAGUUC.................................................................................................................GGG.AAGAUUGUAGAACG.GC.GUGACCA...AG.UUUUGAU..cAC.AGAUUUUCUU..UCGG---
NC_022593:2319924-2320071               ...-AUUCACCAAGUUUGUGUCCAAC......................................................................................CAU.AUCUU...CU.UGAA...CGUAA.......................................................................................................................AC..UGGUACGUGUUUGCGACCAUC.GUA.AACAGCAAUUGUAAG...UCCU..ACAAAGUUC.................................................................................................................GGG.AAGAUUGUAGAACG.GC.GUGACCA...AG.UUUUGAU..cAC.AGAUUUUCUU..UCGG---
NC_002662:2167152-2167299               ...-AUUCACCAAGUUUGUGUCCAAC......................................................................................CAU.AUCUU...CU.UGAA...CGUAA.......................................................................................................................AC..UGGUACGUGUUUGCGACCAUC.GUA.AACAGCAAUUGUAAG...UCCU..ACAAAGUUC.................................................................................................................GGG.AAGAUUGUAGAACG.GC.GUGACCA...AG.UUUUGAU..cAC.AGAUUUUCUU..UCGG---
NZ_CP009054:2348985-2349132             ...-AUUCACCAAGUUUGUGUCCAAC......................................................................................CAU.AUCUU...CU.UGAA...CGUAA.......................................................................................................................AC..UGGUACGUGUUUGCGACCAUC.GUA.AACAGCAAUUGUAAG...UCCU..ACAAAGUUC.................................................................................................................GGG.AAGAUUGUAGAACG.GC.GUGACCA...AG.UUUUGAU..cAC.AGAUUUUCUU..UCGG---
NC_017486:2125209-2125356               ...-AUUCACCAAGUUUGUGUCCAAC......................................................................................CAU.AUCUU...CU.UGAA...CGUAA.......................................................................................................................AC..UGGUACGUGUUUGCGACCAUC.GUA.AACAGCAAUUGUAAG...UCCU..ACAAAGUUC.................................................................................................................GGG.AAGAUUGUAGAACG.GC.GUGACCA...AG.UUUUGAU..cAC.AGAUUUUCUU..UCGG---
NZ_CP010050:2307098-2307245             ...-AUUCACCAAGUUUGUGUCCAAC......................................................................................CAU.AUCUU...CU.UGAA...CGUAA.......................................................................................................................AC..UGGUACAUGUUUGCGACCAUC.GUA.AACAGCAAUUGUAAG...UCCU..ACAAAGUUC.................................................................................................................GGG.AAAAUUGUAGAACG.GC.GUGACCA...AG.UUUUGAU..cAC.AGAUUUUCUU..UCGG---
NC_019425:3418350-3418497               ...-AUUCACCUAAUUUGUGUCCGAC......................................................................................CAU.AUCUU...CU.UGCA...CAUAU.......................................................................................................................AC..UGGUACGUGUUUACGUCCAUC.AUA.UACUGCAAUAGUGU-...AUCC.aACAAAGCUU.................................................................................................................GGA.AAAAUUGUUGAACG.GC.GUGACCA...AG.UUU-UA-...AC.AACGUGUUUU..UUAUCAC
NZ_CP010525:3492579-3492726             ...-ACUCACCGAGCUUAUGGCCGAC......................................................................................CAU.AUCUU...CC.GUGA...UGUAU.......................................................................................................................AC..CGGAACAUGUUUACGGCCGUC.AUA.GACAGCGAUUGUGUG...GCCG..ACAAAUGCA.................................................................................................................GGG.AAAAUCGUCGAACG.GC.GUGACCA...UG.UUUUG--...AU.CACUUGCUUC..UUGUUGG
NC_016023:1250620-1250767               ...-ACUCACCGAGCUUAUGGCCGAC......................................................................................CAU.AUCUU...CC.GUGA...UGUAU.......................................................................................................................AC..CGGAACAUGUUUACGGCCGUC.AUA.CACAGCGAUUGUGUG...GCCG..ACAAAUGCA.................................................................................................................GGG.AAAAUCGUCGAACG.GC.GUGACCA...CG.UUUUG--...AU.CACUUGCUUC..UUGUUGG
NC_015690:8215981-8216128               ...-AUUCACCAAGCUUAUGUCCGAC......................................................................................CAU.AUCUU...CC.GUCA...CGUAU.......................................................................................................................AC..CGGCACGUGCUUUCUACCAUC.AUA.AACAGCGAAAGUGUG...GCCG..AUGAAUUGC.................................................................................................................GGG.AAAAUCGUGGAACG.GC.GAGACCA...AG.UUUUG--...AU.AACCUGCUUC..UUGGAAG
NC_016935:8285753-8285900               ...-AUUCACCAAGCUUAUGUCCGAC......................................................................................CAU.AUCUU...CC.GUCA...CGUAU.......................................................................................................................AC..CGGCACGUGCUUUCUACCAUC.AUA.AACAGCGAAAGUGUG...GCCG..AUGAAUUGC.................................................................................................................GGG.AAAAUCGUGGAACG.GC.GAGACCA...AG.UUUUG--...AU.AACCUGCUUC..UUGGAAG
NC_017672:8375350-8375497               ...-AUUCACCAAGCUUAUGUCCGAC......................................................................................CAU.AUCUU...CC.GUCA...CGUAU.......................................................................................................................AC..CGGCACGUGCUUUCUACCAUC.AUA.AACAGCGAAAGUGUG...GCCG..AUGAAUUGC.................................................................................................................GGG.AAAAUCGUGGAACG.GC.GAGACCA...AG.UUUUG--...AU.AACUUGCUUC..UUGGAAG
NZ_CP014342:3098046-3098193             ...-AUUCACCAAGUUUAUGCCCGAC......................................................................................CAU.GUCCU...CU.GUAA...UGUAG.......................................................................................................................AC..CGGUACAUGUUUGCGGCCGUC.AUA.UACGGCGAUCGUAUG...GCCG..ACAAACUGC.................................................................................................................GGG.AAGAUCGUCGAACG.GC.GAGACCA...UG.UUUUG--...AU.CACUUGUUUU..UGCCCAG
NZ_CP014933:270471-270618               ...-AUUCGCCAAGCUUAUGUCCGAC......................................................................................CAU.AUCGU...CU.UGAA...CGUAA.......................................................................................................................AC..UGGAACAUGUUUUCUUCCGUC.AUA.CACAGCGAUUGUGUA...GCCG..AUGAAGCUU.................................................................................................................GGG.AAAAUUGUUGAACG.AC.GUGACCA...UG.UCUUA--...AU.UACUGACUUC..UUGUCCG
NZ_CP014936:270471-270618               ...-AUUCGCCAAGCUUAUGUCCGAC......................................................................................CAU.AUCGU...CU.UGAA...CGUAA.......................................................................................................................AC..UGGAACAUGUUUUCUUCCGUC.AUA.CACAGCGAUUGUGUA...GCCG..AUGAAGCUU.................................................................................................................GGG.AAAAUUGUUGAACG.AC.GUGACCA...UG.UCUUA--...AU.UACUGACUUC..UUGUCCG
NC_016605:1262411-1262558               ...-AUUCGCCAAGCUUAUGUCCGAC......................................................................................CAU.AUCGU...CU.UGAA...CGUAA.......................................................................................................................AC..UGGAACAUGUUUUCUUCCGUC.AUA.CACAGCGAUUGUGUA...GCCG..AUGAAGCUU.................................................................................................................GGG.AAAAUUGUUGAACG.AC.GUGACCA...UG.UCUUA--...AU.UACUGACUUC..UUGUCCG
NC_012914:6498699-6498843               ...-ACUCACCGAACUUGUGUCCAAC......................................................................................CAU.AUCUU...CC.GUAA...CAUAA.......................................................................................................................AC..CGGUACAUGCUUGCGGCCGUC.AUA.GACUGCAAUCGUGUG...ACCG..AUGAACUGU.................................................................................................................GGG.AAAAUUGUCGAGCG.AC.GGGACCA...UG.UUUUGAU..aAC.GACUUUUUUA..U------
NC_014632:1927173-1927323               ...-AUUCUCCCAUUUUAUGUCCUAC......................................................................................CAU.CUGUU...CA.GUCA...CGUGU.......................................................................................................................AC..UGGUAUAUGUUUUUUUCCGUU.AUA.UACUCCAAAAGUCAA...ACCG..AUGAAGUUA.................................................................................................................GGA.AAUAUUGUCGAUCU.UC.UUGACCA...AG.UUUUAAU..uAC.UGCUUUUGUA..UUUUCAG
NC_021281:1919002-1919152               ...-AUUCUCCUAAUUUAUGUCCUAC......................................................................................CAU.UUGUU...CU.GUAA...CAUGA.......................................................................................................................AC..UGGUAUAUGUUUUUUUCCAUU.AUA.UACUCCAAAAGUUAA...UCCU..AUAAAAUUU.................................................................................................................GGA.AAUAUUGUAGAUCU.UC.UUGACCA...AG.UUUUUAU..aAC.AGCUUUGUUA..UUAUUAG
NZ_CP007062:2090531-2090681             ...-AUUCUCCUAAUUUAUGUCCUAC......................................................................................CAU.UUGUU...CU.GUAA...CAUGA.......................................................................................................................AC..UGGUAUAUGUUUUUUUCCAUU.AUA.UACUCCAAAAGUUAA...UCCU..AUAAAAUUU.................................................................................................................GGA.AAUAUUGUAGAUCU.UC.UUGACCA...AG.UUUUUAU..uAC.AGCUUUGUUA..UUAUUAG
NZ_CP012716:270679-270829               ...-AUUCUCCUAAUUUAUGUCCUAC......................................................................................CAU.UUGUU...CU.GUAA...CAUGA.......................................................................................................................AC..UGGUAUAUGUUUUUUUCCAUU.AUA.UACUCCAAAAGUUAA...UCCU..AUAAAGUUU.................................................................................................................GGA.AAUAUUGUAGAUCU.UC.UUGACCA...AG.UUUUUAU..aAC.AGCUUUGUUA..UUUCCAG
NZ_CP013121:1788062-1788212             ...-AUUCUCCUAAUUUAUGUCCUAC......................................................................................CAU.UUGUU...CU.GUAA...CAUGA.......................................................................................................................AC..UGGUAUAUGUUUUUUUCCAUU.AUA.UACUCCAAAAGUUAA...UCCU..AUAAAAUUU.................................................................................................................GGA.AAUAUUGUAGAUCU.UC.UUGACCA...AG.UUUUUAU..aAC.AGCUUUGUUA..UUUCCAG
NZ_CM000440:1411486-1411636             ...-AUUCUCCUAAUUUAUGUCCUAC......................................................................................CAU.UUGUU...CU.GUAA...CAUGA.......................................................................................................................AC..UGGUAUAUGUUUUUUUCCAUU.AUA.UACUCCAAAAGUUAA...UCCU..AUAAAAUUU.................................................................................................................GGA.AAUAUUGUAGAUCU.UC.UUGACCA...AG.UUUUUAU..aAC.AGCUUUGUUA..UUUCCAG
NC_022196:1999895-2000045               ...-AUUCUCCUAAUUUAUGUCCUAC......................................................................................CAU.UUGUU...CU.GUAA...CAUGA.......................................................................................................................AC..UGGUAUAUGUUUUUUUCCAUU.AUA.UACUCCAAAAGUUAA...UCCU..AUAAAAUUU.................................................................................................................GGA.AAUAUUGUAGAUCU.UC.UUGACCA...AG.UUUUUAU..aAC.AGCUUUGUUA..UUUCCAG
NZ_CP013331:155880-156030               ...-AUUCUCCUAAUUUAUGUCCUAC......................................................................................CAU.UUGUU...CU.GUAA...CAUGA.......................................................................................................................AC..UGGUAUAUGUUUUUUUCCAUU.AUA.UACUCCAAAAGUUAA...UCCU..AUAAAAUUU.................................................................................................................GGA.AAUAUUGUAGAUCU.UC.UUGACCA...AG.UUUUUAU..aAC.AGCUUUGUUA..UUUCCAG
NC_003454:138694-138844                 ...-AUUCUCCUAAUUUAUGUCCUAC......................................................................................CAU.UUGUU...CU.GUAA...CGUGA.......................................................................................................................AC..UGGUAUAUGUUUUUUUCCAUU.AUA.UACUCCAAAAGUUAA...UCCU..AUAAAGUUU.................................................................................................................GGA.AAUAUUGUAGAUCU.UC.UUGACCA...AG.UUUUUAU..aAC.AGCUUUGUUA..UUUCCAG
NZ_CP013988:1777352-1777498             ...-AUUCACCUAAUUUGUGACCUAC......................................................................................CAU.AUCUU...CU.UGGA...UAUAA.......................................................................................................................AC..UGGUACAUGUUUGCGGCCAUC.GUA.UACAGCAAUU--GUU..aACCC.aACAAAGUUA.................................................................................................................GGG.AAAAUCGUUGAACG.AC.GUGACCA...UG.UUUUAAU..uAC.UUGUUUCUUU..UGU----
NZ_AP013294:700858-701007               ...-AUUCACCUAGUUUAUGACCUAC......................................................................................CAU.AUCUU...CA.GUCA...CAUAA.......................................................................................................................AC..AGGAACGUGCUUACGACCGUC.GUA.UACAGCAAUCGUCAU...UCCG..AUGAACGAC.................................................................................................................GGG.AAGAUUGUUGAACG.GC.GAGACCA...AG.UUUUGAU..uAC.CUGUUUU-UU..CUCUGAG
NZ_CP010976:4281462-4281612             ...-ACUCGCCCAAUUUGUGACCUAC......................................................................................CAU.AUCUU...CC.GUUA...CGUAU.......................................................................................................................AC..UGGAACGUGCUUACGUCCGUC.AUA.--CACGCCAAAUGUA..aGUCC.gAUAAACUGU.................................................................................................................GGG.AAAAUAGUUGAACG.AC.GUGACCA...AG.UUUUGAU..uAC.UGCUUUUUUG..UCCGAAU
NZ_CP014233:68046-68189                 ...-AUUCACCAAGUUUGUGCCCUAC......................................................................................CAU.GUCUU...CA.GUCA...CGUAA.......................................................................................................................AC..AGGAACGUGUUUUCUUCCGUC.AUA.UACUGCAAAAGUAAU...UCCG..AUAAAUGAU.................................................................................................................GGG.AAAAUUGUUGAACG.AC.GUGACCA...AG.UUU-UA-...AU.UACUUGUUUU..UUC----
NC_013520:1695313-1695460               ...-ACUCACCUAAUUUAUGACCUAC......................................................................................CAU.AUCUU...CU.GUAA...UGAAU.......................................................................................................................AC..AGGUACAUGUUUGCGACCAUC.AUG.CACAGCAAUUGUGUG...GCCU..ACAAAACUU.................................................................................................................GGG.AUAAUAGUAGAGGC.AC.GGGACCA...GG.UUUUU--...AC.AACUUUCUUU..UCGUUAG
NZ_CM002135:1572133-1572280             ...-ACUCACCUAAUUUAUGACCUAC......................................................................................CAU.AUCUU...CU.GUAA...UGAAU.......................................................................................................................AC..AGGUACAUGUUUGCGACCAUC.AUG.CACAGCAAUUGUGUG...GCCU..ACAAAACUU.................................................................................................................GGG.AUAAUAGUAGAGGC.AC.GGGACCA...GG.UUUUU--...AC.AACUUUCUUU..UCGUUAG
NZ_CP014140:3514154-3514298             ...-AUUCUCCAAGCUUAUGUCCGAC......................................................................................CAU.AUCCU...CG.GUUA...CAUAU.......................................................................................................................AC..AGGCACAUGUUUACGUCCAUC.GUA.CACUGCAAAUGUAUG...ACCA..ACGAAUUCC.................................................................................................................GGG.AAGAUUGUGGAGCG.AC.GAGACCA...AG.UUUUG--...AU.UACUUUCUUC..UCGC---
NZ_CP012712:480977-481121               ...-ACUCACCAAGUUUAUGUCCUAC......................................................................................CAU.AUCUU...CC.GUAA...UAUAA.......................................................................................................................AC..CGGCACGUGUUUGCGUCCAUC.GUA.UACAGCGAUCGUGUG...ACCA..ACAAAUUGC.................................................................................................................GGG.AAAAUCGUCGAACG.AC.GAGACCA...UG.UUUUAAU..cAC.UUGUUUUUGA..C------
NZ_CP016622:480977-481121               ...-ACUCACCAAGUUUAUGUCCUAC......................................................................................CAU.AUCUU...CC.GUAA...UAUAA.......................................................................................................................AC..CGGCACGUGUUUGCGUCCAUC.GUA.UACAGCGAUCGUGUG...ACCA..ACAAAUUGC.................................................................................................................GGG.AAAAUCGUCGAACG.AC.GAGACCA...UG.UUUUAAU..cAC.UUGUUUUUGA..C------
NZ_CP015405:3300502-3300649             ...-ACUCACCGAGUUUGUGUCCUAC......................................................................................CAU.AUCCU...CU.GUUA...CAUAU.......................................................................................................................AC..CGGCACAUGUUUUCUUCCGUC.AUG.GACAGCGAAUGUGUG...UCCU..ACGAAGGAC.................................................................................................................GGG.AAGAUUGUUGAACG.AC.GUGACCA...GG.UUUUG--...AU.AACUGUUUUA..UUUCCAG
NZ_CP014170:2878672-2878816             ...-AUUCUCCAAGUUUAUGGCCUAC......................................................................................CAU.AUCUU...CA.GAUA...UAUAU.......................................................................................................................AC..UGGAACAUGUUUUCUUCCAUC.AUG.AAUUGCUAUAGUAUG...ACCU..AUCAUCUGU.................................................................................................................GGA.AAUAUAGUUGAACU.UC.UUGACCA...UG.UCUUUAU...AA.CUUUUUUUUC..AC-----
NC_015687:3268501-3268648               ...-AUUCUCCUAGUUUGUGUCCUAC......................................................................................CAU.AUCUU...CA.CUUA...UAUAA.......................................................................................................................AC..AGGAACAUGUUUUCUUCCAUC.AUG.AACAGCUAUAGUAUG...ACCU..AUCAUUUCU.................................................................................................................GGG.AAAAUAGUUGAACU.UC.UGGACCA...AG.UUUUU--...AC.AACUUUCUUA..UCUCCAG
NC_017295:3266131-3266278               ...-AUUCUCCUAGUUUGUGUCCUAC......................................................................................CAU.AUCUU...CA.CUUA...UAUAA.......................................................................................................................AC..AGGAACAUGUUUUCUUCCAUC.AUG.AACAGCUAUAGUAUG...ACCU..AUCAUUUCU.................................................................................................................GGG.AAAAUAGUUGAACU.UC.UGGACCA...AG.UUUUU--...AC.AACUUUCUUA..UCUCCAG
NC_003030:3266874-3267021               ...-AUUCUCCUAGUUUGUGUCCUAC......................................................................................CAU.AUCUU...CA.CUUA...UAUAA.......................................................................................................................AC..AGGAACAUGUUUUCUUCCAUC.AUG.AACAGCUAUAGUAUG...ACCU..AUCAUUUCU.................................................................................................................GGG.AAAAUAGUUGAACU.UC.UGGACCA...AG.UUUUU--...AC.AACUUUCUUA..UCUCCAG
NZ_AP014696:3718614-3718761             ...-ACUCUCCUAACUUAUGACCUAC......................................................................................CAU.GUCUU...CA.GUUA...UGUAA.......................................................................................................................AC..AGGAACAUGUUUUCUUCCAUC.AUG.AACAGCAAUAGUAUG...GCCG..AUCAUUUGU.................................................................................................................GGG.AAUACUGUUGAACU.UC.UUGACCA...AG.UCUUU--...AA.AACUUUCUUU..UCUCCAU
NC_009697:3680423-3680570               ...-ACUCUCCUAACUUAUGACCUAC......................................................................................CAU.GUCUU...CA.GUUA...UGUAA.......................................................................................................................AC..AGGAACAUGUUUUCUUCCAUC.AUG.AACAGCAAUAGUAUG...GCCG..AUCAUUUGU.................................................................................................................GGG.AAUACUGUUGAACU.UC.UUGACCA...AG.UCUUU--...AA.AACUUUCUUU..UCUCCAU
NC_009495:3704434-3704581               ...-ACUCUCCUAACUUAUGACCUAC......................................................................................CAU.GUCUU...CA.GUUA...UGUAA.......................................................................................................................AC..AGGAACAUGUUUUCUUCCAUC.AUG.AACAGCAAUAGUAUG...GCCG..AUCAUUUGU.................................................................................................................GGG.AAUACUGUUGAACU.UC.UUGACCA...AG.UCUUU--...AA.AACUUUCUUU..UCUCCAU
NC_009698:3577532-3577679               ...-ACUCUCCUAACUUAUGACCUAC......................................................................................CAU.GUCUU...CA.GUUA...UGUAA.......................................................................................................................AC..AGGAACAUGUUUUCUUCCAUC.AUG.AACAGCAAUAGUAUG...GCCG..AUCAUUUGU.................................................................................................................GGG.AAUACUGUUGAACU.UC.UUGACCA...AG.UCUUU--...AA.AACUUUCUUU..UCUCCAU
NC_012563:3972343-3972490               ...-ACUCUCCUAACUUAUGACCUAC......................................................................................CAU.GUCUU...CA.GUUA...UGUAA.......................................................................................................................AC..AGGAACAUGUUUUCUUCCAUC.AUG.AACAGCAAUAGUAUG...GCCG..AUCAUUUGU.................................................................................................................GGG.AAUAUUGUUGAACU.UC.UUGACCA...AG.UCUUU--...AA.AACUUUCUUU..UCUCCAU
NC_009699:3807213-3807360               ...-ACUCUCCUAACUUAUGACCUAC......................................................................................CAU.GUCUU...CA.GUUA...UGUAA.......................................................................................................................AC..AGGAACAUGUUUUCUUCCAUC.AUG.AACAGCAAUAGUAUG...GCCG..AUCAUUUGU.................................................................................................................GGG.AAUAUUGUUGAACU.UC.UUGACCA...AG.UCUUU--...AA.AACUUUCUUU..UCUCCAU
NC_010516:3775432-3775579               ...-ACUCUCCUAACUUAUGACCUAC......................................................................................CAU.GUCUU...CA.GUUA...UGUAA.......................................................................................................................AC..AGGAACAUGUUUUCUUCCAUC.AUG.AACAGCAAUAGUAUG...GCCG..AUCAUUUGU.................................................................................................................GGG.AAUAUUGUUGAACU.UC.UUGACCA...AG.UCUUU--...AA.AACUUUCUUU..UCUCCAU
NC_010520:3804998-3805145               ...-ACUCUCCUAACUUAUGACCUAC......................................................................................CAU.GUCUU...CA.GUUA...UGUAA.......................................................................................................................AC..AGGAACAUGUUUUCUUCCAUC.AUG.AACAGCAAUAGUAUG...GCCG..AUCAUUUGU.................................................................................................................GGG.AAUAUUGUUGAACU.UC.UUGACCA...AG.UCUUU--...AA.AACUUUCUUU..UCUCCAU
NC_017299:3736366-3736513               ...-ACUCUCCUAACUUAUGACCUAC......................................................................................CAU.GUCUU...CA.GUUA...UGUAA.......................................................................................................................AC..AGGAACAUGUUUUCUUCCAUC.AUG.AACAGCAAUAGUAUG...GCCG..AUCAUUUGU.................................................................................................................GGG.AAUAUUGUUGAACU.UC.UUGACCA...AG.UCUUU--...AA.AACUUUCUUU..UCUCCAU
NC_017297:3805827-3805974               ...-ACUCUCCUAACUUAUGACCUAC......................................................................................CAU.GUCUU...CA.GUUA...UGUAA.......................................................................................................................AC..AGGAACAUGUUUUCUUCCAUC.AUG.AACAGCAAUAGUAUG...GCCG..AUCAUUUGU.................................................................................................................GGG.AAUAUUGUUGAACU.UC.UUGACCA...AG.UCUUU--...AA.AACUUUCUUU..UCUCCAU
NC_012658:3795118-3795265               ...-AUUCUCCUAACUUAUGACCUAC......................................................................................CAU.GUCUU...CA.GUUA...UGUAA.......................................................................................................................AC..AGGAACAUGUUUUCUUCCAUC.AUG.AACAGCAAUAGUAUG...GCCG..AUCAUUUGU.................................................................................................................GGG.AAUAUUGUUGAACU.UC.UUGACCA...AG.UCUUU--...AA.AACUUUCUUU..UCUCCAU
NZ_CP006902:2563656-2563803             ...-ACUCUCCUAACUUAUGACCUAC......................................................................................CAU.GUCUU...CA.GUUA...UGUAA.......................................................................................................................AC..AGGGACAUGUUUUCUUCCAUC.AUG.AACAGCAACAGUAUG...GCCG..AUCAUUUGU.................................................................................................................GGG.AAUAUUGUUGAACU.UC.UUGACCA...AG.UCUUU--...AA.AACUUUCUUU..UCUCCAU
NZ_CP011663:3956610-3956757             ...-ACUCUCCUAACUUAUGACCUAC......................................................................................CAU.GUCUU...CA.GUUA...UGUAA.......................................................................................................................AC..AGGGACAUGUUUUCUUCCAUC.AUG.AACAGCAACAGUAUG...GCCG..AUCAUUUGU.................................................................................................................GGG.AAUAUUGUUGAACU.UC.UUGACCA...AG.UCUUU--...AA.AACUUUCUUU..UCUCCAU
NZ_CP009225:3955603-3955750             ...-ACUCUCCUAACUUAUGACCUAC......................................................................................CAU.GUCUU...CA.GUUA...UGUAA.......................................................................................................................AC..AGGGACAUGUUUUCUUCCAUC.AUG.AACAGCAACAGUAUG...GCCG..AUCAUUUGU.................................................................................................................GGG.AAUAUUGUUGAACU.UC.UUGACCA...AG.UCUUU--...AA.AACUUUCUUU..UCUCCAU
NZ_CP009557:3044052-3044199             ...-AUUCUCCUAAUUUAUGUCCAAC......................................................................................CAU.AUCUU...CU.GUAA...CAUAA.......................................................................................................................AC..UGGGAUAUGUUUUCUUCCAUC.AUG.AACAGCUAUUGUAUG...GCCU..AUCAUUUGU.................................................................................................................GGG.AAUAUAGUUGAGCU.UC.UUGACCA...AG.UUUUG--...AU.AACUUUCUUA..UCUCCAU
NZ_CP010993:3051204-3051351             ...-AUUCUCCUAAUUUAUGUCCAAC......................................................................................CAU.AUCUU...CU.GUAA...CAUAA.......................................................................................................................AC..UGGGAUAUGUUUUCUUCCAUC.AUG.AACAGCUAUUGUAUG...GCCU..AUCAUUUGU.................................................................................................................GGG.AAUAUAGUUGAGCU.UC.UUGACCA...AG.UUUUG--...AU.AACUUUCUUA..UCUCCAU
NC_008261:2972136-2972283               ...-AUUCUCCUAAUUUAUGUCCAAC......................................................................................CAU.AUCUU...CU.GUAA...CAUAA.......................................................................................................................AC..UGGGAUAUGUUUUCUUCCAUC.AUG.AACAGCUAUUGUAUG...GCCU..AUCAUUUGU.................................................................................................................GGG.AAUAUAGUUGAGCU.UC.UUGACCA...AG.UUUUG--...AU.AACUUUCUUA..UCUCCAU
NC_003366:2749491-2749638               ...-AUUCUCCUAAUUUAUGUCCAAC......................................................................................CAU.AUCUU...CU.GUAA...CAUAA.......................................................................................................................AC..UGGGAUAUGUUUUCUUCCAUC.AUG.AACAGCUAUUGUAUG...GCCU..AUCAUUUGU.................................................................................................................GGG.AAUAUAGUUGAGCU.UC.UUGACCA...AG.UUUUG--...AU.AACUUUCUUA..UCUCCAU
NZ_CM001477:3055107-3055254             ...-AUUCUCCUAAUUUAUGUCCAAC......................................................................................CAU.AUCUU...CU.GUAA...CAUAA.......................................................................................................................AC..UGGGAUAUGUUUUCUUCCAUC.AUG.AACAGCUAUUGUAUG...GCCU..AUCAUUUGU.................................................................................................................GGG.AAUAUAGUUGAGCU.UC.UUGACCA...AG.UUUUG--...AU.AACUUUCUUA..UCUCCAU
NZ_CP010994:3223576-3223723             ...-AUUCUCCUAAUUUAUGUCCAAC......................................................................................CAU.AUCUU...CU.GUAA...CAUAA.......................................................................................................................AC..UGGGAUAUGUUUUCUUCCAUC.AUG.AACAGCUAUUGUAUG...GCCU..AUCAUUUGU.................................................................................................................GGG.AAUAUAGUUGAGCU.UC.UUGACCA...AG.UUUUG--...AU.AACUUUCUUA..UCUCCAU
NC_021182:4573390-4573534               ...-AUUCUCCUAAUUUGUGUCCAAC......................................................................................CAU.AUCUU...CG.CUUA...CAUAU.......................................................................................................................AC..UGGAACAUGCUUUCUACCAUC.AUG.AACAGCUAUAGUGUG...ACCU..ACCAUUUGU.................................................................................................................GGG.AAAAUUGUUGAACU.UC.UUGACCA...AG.UCUUU--...AU.UACUUUCU--..-UUUCAC
NZ_CP009267:3934476-3934620             ...-AUUCUCCUAAUUUAUGUCCAAC......................................................................................CAU.AUCUU...CA.CUAA...CAUAU.......................................................................................................................AC..UGGAACAUGUUUUCUUCCAUC.AUG.AACAGCUAUAGUAUG...ACCU..ACCAUCUGU.................................................................................................................GGA.AAAAUUGUUGAACU.UC.UUGACCA...AG.UCUUU--...AU.UACUUUCU--..-UUUCAC
NZ_CP009268:3934684-3934828             ...-AUUCUCCUAAUUUAUGUCCAAC......................................................................................CAU.AUCUU...CA.CUAA...CAUAU.......................................................................................................................AC..UGGAACAUGUUUUCUUCCAUC.AUG.AACAGCUAUAGUAUG...ACCU..ACCAUCUGU.................................................................................................................GGA.AAAAUUGUUGAACU.UC.UUGACCA...AG.UCUUU--...AU.UACUUUCU--..-UUUCAC
NC_004557:2744885-2745029               ...-AUUCUCCUAAUUUAUGACCUAC......................................................................................CAU.AUCUU...CA.GAGA...UAUAU.......................................................................................................................AC..AGGUACAUGCUUUCUUCCGUC.AUG.UACAGCAAUAGUGUG...CCCU..AUCAUUUGU.................................................................................................................GGG.AAAAUAGUUGAACU.UC.UUGACCA...AG.UCUUU--...AC.AACUUUUU--..-UCUCAC
NC_022777:2754711-2754855               ...-AUUCUCCUAAUUUAUGACCUAC......................................................................................CAU.AUCUU...CA.GAGA...UAUAU.......................................................................................................................AC..AGGUACAUGCUUUCUUCCGUC.AUG.UACAGCAAUAGUGUG...ACCU..AUCAUUUGU.................................................................................................................GGA.AAAAUAGUUGAACU.UC.UUGACCA...AG.UCUUU--...AC.AACUUUUU--..-UCUCAC
NZ_CP012395:2075675-2075819             ...-AUUCUCCUAAUUUGUGUCCUAC......................................................................................CAU.AUCCU...CU.GAUA...UAUAU.......................................................................................................................AC..AGGAACAUGCUUUCUUCCAUC.AUG.AACUGCUAUAGUGUG...ACCU..AUCAUCUGA.................................................................................................................GGA.AAUAUCGUUGAACU.UC.UUGACCA...AG.UUUUU--...AC.AACUUUCU--..-UCUCAC
NC_022592:2075559-2075703               ...-AUUCUCCUAAUUUGUGUCCUAC......................................................................................CAU.AUCCU...CU.GAUA...UAUAU.......................................................................................................................AC..AGGAACAUGCUUUCUUCCAUC.AUG.AACUGCUAUAGUGUG...ACCU..AUCAUCUGA.................................................................................................................GGA.AAUAUCGUUGAACU.UC.UUGACCA...AG.UUUUU--...AC.AACUUUCU--..-UCUCAC
NC_014328:4442905-4443049               ...-AUUCUCCUAAUUUGUGUCCUAC......................................................................................CAU.AUCCU...CU.GAUA...UAUAU.......................................................................................................................AC..AGGAACAUGCUUUCUUCCAUC.AUG.AACUGCUAUAGUGUG...ACCU..AUCAUCUGA.................................................................................................................GGA.AAUAUCGUUGAACU.UC.UUGACCA...AG.UUUUU--...AC.AACUUUCU--..-UCUCAC
NZ_CP011803:4436345-4436489             ...-ACUCUCCUAAUUUAUGUCCUAC......................................................................................CAU.AUCCU...CU.GAUA...UGUAC.......................................................................................................................AC..UGGAACAUGUUUUCUUCCAUC.AUG.UACUGCAAUUGUAUG...ACCU..AUCAUUUGU.................................................................................................................GGA.AAUAUAGUUGAACU.UC.UUGACCA...AG.UUUUU--...AU.AACUUUCU--..-UUUCAC
NZ_CP008713:1492260-1492404             ...-AUUCACCCAAUUUAUGACCAAC......................................................................................CAU.AUCUU...CA.GUUA...UAUAA.......................................................................................................................AC..UGGUACAUGUUUUCUUCCAUC.AUG.AACAGCAAUUGUAUG...GCCU..AUCAUUUCU.................................................................................................................GGA.AAUAUUGUAGAACU.UC.UGGACCA...UG.UUUUUAU...--.CACUUUUUUU..UCAC---
NC_015913:1500402-1500546               ...-AUUCACCCAAUUUAUGACCAAC......................................................................................CAU.AUCUU...CA.GUUA...UAUAA.......................................................................................................................AC..UGGUACAUGUUUUCUUCCAUC.AUG.AACAGCAAUUGUAUG...GCCU..AUCAUUUCU.................................................................................................................GGA.AAUAUUGUAGAACU.UC.UGGACCA...UG.UUUUUAU...--.CACUUUUUUU..UCAC---
NC_017294:1466794-1466938               ...-AUUCACCCAAUUUAUGACCAAC......................................................................................CAU.AUCUU...CA.GUUA...UAUAA.......................................................................................................................AC..UGGUACAUGUUUUCUUCCAUC.AUG.AACAGCAAUUGUAUG...GCCU..AUCAUUUCU.................................................................................................................GGA.AAUAUUGUAGAACU.UC.UGGACCA...UG.UUUUUAU...--.CACUUUUUUU..UCAC---
NC_016012:1390200-1390344               ...-AUUCACCUAAUUUAUGUCCAAC......................................................................................CAU.AUCCU...CA.GUAA...CAUAA.......................................................................................................................AC..UGGUACAUGUUUUCUUCCAUC.AUG.AACAGCAAUUGUAUG...GCCU..AUCAUUUCU.................................................................................................................GGA.AAUAUCGUAGAACU.UC.UAGACCA...UG.UCUUU--...AU.UACUUUUUUU..UCAC---
NC_014393:4499279-4499423               ...-AUUCACCUAGUUUAUGACCUAC......................................................................................CAU.AUCUU...CU.ACAA...CGUAC.......................................................................................................................AC..UGGAACGUGUUUUCUUCCAUC.AUG.AACUGCGAUUGUGUG...ACCA..ACCAUUUGA.................................................................................................................GGG.AAAAUUGUUGAACU.UC.UUGACCA...AG.UUUUU--...AU.AACUUUCUUC..UCAU---
NZ_HG917868:2659395-2659539             ...-AUUCACCUAGCUUGUGGCCUAC......................................................................................CAU.AUCUU...CA.ACUA...CAUAU.......................................................................................................................AC..AGGAACAUGUUUUCUUCCGUC.AUG.UACAGCAAUUGUGUG...ACCA..ACCAUUUGA.................................................................................................................GGG.AAAAUAGUUGAACU.UC.UUGACCA...AG.UCUUU--...AU.AACUUUCUUU..UCUC---
NC_015275:3858379-3858523               ...-AUUCACCUAAUUUGUGUCCUAC......................................................................................CAU.AUCUU...CU.GUAA...CGAAU.......................................................................................................................AC..AGGAACGUGUUUUCUUCCGUC.AUG.UACAGCGAUUGUAUG...ACCU..ACCAUUGUA.................................................................................................................GGG.AAAAUUGUUGAACG.AC.GUGACCA...UG.AUUUA--...AU.AACUUUUUUC..UCAU---
NC_016894:3317058-3317202               ...-ACUCUCCGAGUUUGUGUCCGAC......................................................................................CAU.AUCUU...CA.GUAA...CAUAA.......................................................................................................................AC..UGGCACAUGUUUUCUACCGUC.AUG.UACAGCGAUGGUAUG...UCCU..ACCAUUUGA.................................................................................................................GGA.AAAAGUGUCGAGCU.UC.UUGACCA...GG.UCUUC--...AG.CACGUUCU--..-UUUCAC
NC_013921:2010409-2010553               ...-AUUCCCCUAGCUUGUGCCCUAC......................................................................................CAU.CGCUU...CA.GUUA...UAUAA.......................................................................................................................AC..AGGUACAUGUUUUCUGCCGUC.AUG.AACAGCUAUGGUAUG...-UCC.aACCAUUUCU.................................................................................................................GGA.ACAAUAGUUGAACU.UC.UUGACCA...UG.UCUUG--...AU.CACUUUUUUC..UCAU---
NC_014209:1941323-1941467               ...-AUUCCCCUAGCUUGUGCCCUAC......................................................................................CAU.CGCUU...CA.GUUA...UAUAA.......................................................................................................................AC..AGGUACAUGUUUUCUACCGUC.AUG.AACAGCUAUGGUAUG...-UCC.aACCAUUUCU.................................................................................................................GGA.ACAAUAGUUGAACU.UC.UUGACCA...UG.UCUUG--...AU.CACUUUUUUC..UCAU---
NC_014538:2006692-2006836               ...-AUUCUCCUAACUUGUGCCCUAC......................................................................................CAU.CGCUU...CA.GUUA...UAUAU.......................................................................................................................AC..AGGUACAUGCUUUCUGCCGUC.AUG.AACAGCUAUUGUAUG...-UCC.aACCAUUUCU.................................................................................................................GGC.ACAAUAGUUGAACU.UC.UUGACCA...UG.UUUUA--...AU.UACUUUUUUC..UCAU---
NC_015958:2291819-2291963               ...-AUUCUCCUAACUUGUGCCCUAC......................................................................................CAU.CGCUU...CA.GUUA...UAUAA.......................................................................................................................AC..AGGUACAUGCUUUCUGCCGUC.AUG.AACAGCUAUUGUAUG...UCCA..ACCAUUUCU.................................................................................................................GGC.ACAAUUGUCGAGCU.CC.UUGACCA...UG.UUUUG--...AU.UACUUUUUUC..UCAU---
NZ_CM001486:754630-754774               ...-AUUCUCCUAACUUGUGCCCUAC......................................................................................CAU.CGCUU...CA.GUUA...UAUAA.......................................................................................................................AC..AGGUACAUGCUUUCUGCCGUC.AUG.AACAGCUAUUGUAUG...UCCA..ACCAUUUCU.................................................................................................................GGC.ACAAUUGUCGAGCU.CC.UUGACCA...UG.UUUUG--...AU.UACUUUUUUC..UCAU---
NZ_CP009170:1961554-1961698             ...-AUUCCCCUAAUUUAUGACCCAC......................................................................................CAU.CGCUU...CU.GUUA...UAUAA.......................................................................................................................AU..AGGCACAUGUUUUCUUCCAUC.GUG.UACCGCUAUUGUAUG...GCCU..ACCAUUUCA.................................................................................................................GGA.AAUAUAGUUGAACU.CC.UUGACCA...UG.UCUUG--...AU.AACUUUCUUU..UCAU---
NC_016751:873495-873639                 ...-AUUCACCUAAUCUAUGUCCAAU......................................................................................CAU.GUGUU...CU.GUUA...UAUAA.......................................................................................................................AC..AGGUAUAUGUUUCAUUCCAUU.AUG.UACAGCAAUUGUAUG...UCCU..AUCAUUUCU.................................................................................................................GGU.AAUAUCAUUGAAGC.UC.UGCUCCA...AG.UCUUU--...AU.UACUUUCUUU..UCUC---
NC_016630:1472274-1472418               ...-AUUCUCCAAGUUUAUGUCCUAC......................................................................................CAU.GUCUU...CU.GUCA...AAUAA.......................................................................................................................AC..AGGUACAUGUUUUCUUCCGUC.GUG.AACUGCAAUUGUGUG...UCCU..ACGAAUUCA.................................................................................................................GGA.AAAAUAGUAGAACU.UC.UGGACCA...UG.UUUUG--...AU.AACUUGUUUU..UCAU---
NC_014721:1811887-1812031               ...-ACUCACCAAGUUUGUGUCCAAC......................................................................................CAU.UUCUU...CU.GUGA...UAUAU.......................................................................................................................AC..AGGAACAUGUUUUCUACCGUC.AUA.UACAGCUAUUGUAUG...GCCA..ACCAUCUGU.................................................................................................................GGU.AAAAUUGUUGACCU.UC.UUGACCA...UG.UUUUA--...AU.AACCUUUUUU..UCAU---
NC_014657:1553112-1553259               ...-ACUCACCAAGUUUGUGUCCCAC......................................................................................CAU.CUCUU...CU.GUGA...UAUAU.......................................................................................................................AC..AGGAACAUGUUUUCUGCCAUC.AUA.UACAGCUAUUGUAUG...ACCA..ACCAUCUGC.................................................................................................................GGU.AAAAUUGUUGAUCU.UC.UUGACCA...UG.UCUUUAU..aAC.CUUUUUUUCA..UUGU---
NC_012034:1818158-1818305               ...-ACUCACCAAGUUUGUGUCCAAC......................................................................................CAU.CUCUU...CU.GUGA...UAUAU.......................................................................................................................AC..AGGAACAUGCUUUCUGCCAUC.AUA.UACAGCUAUUGUAUG...ACCA..ACCAUCUGU.................................................................................................................GGU.AAUAUUGUUGACCU.UC.UUGACCA...UG.UUUUAAU..aAC.CUUUUUUUCG..UUGU---
NC_015949:1214875-1215022               ...-ACUCACCAAGUUUGUGUCCAAC......................................................................................CAU.CUCUU...CU.GUAA...UAUAU.......................................................................................................................AC..AGGAACAUGUUUUCUGCCGUC.AUA.UACAGCUAUUGUAUG...GCCA..ACCAUCUGU.................................................................................................................GGU.AAAAUUGUUGACCU.UC.UUGACCA...UG.UUUUAAU..aAC.CUUUUUUUCA..UUGU---
NC_009437:2402679-2402823               ...-ACUCGCCAAGCUUAUGCCCAAC......................................................................................CAU.CUCUU...CU.GUUA...UAUAC.......................................................................................................................AC..UGGUACAUGCUUUCUACCAUC.GUA.CACAGCAAUUGUAUG...ACCU..ACCAUCUGA.................................................................................................................GGC.AAAAUUGUUGACCU.UC.GAGACCA...UG.UCUUG--...AU.AACCUUCUUC..UCAU---
NC_016627:4499839-4499986               ...-AUUCUCCAAGUUUAUGUCCAAC......................................................................................CAU.UUCUU...CG.GUAA...UAUAU.......................................................................................................................AC..CGGUACAUGCUUUCUUCCAUC.AUG.UACAGCUAUAGUAUG...UCCA..ACCAUCUGC.................................................................................................................GGA.AAAAUUGUUGACGC.UC.UUGACCA...AG.UUUUU--...AA.AACUUUCUUU..UCGUUCU
NC_014624:3756932-3757075               ...-ACUCGCCGAGUUUGUGACCAAC......................................................................................CAU.GUCUU...CA.GUGA...CAUAU.......................................................................................................................AC..AGGCACAUGCUUUCUACCGUC.AUG.AACAGCGAUGGUGUG...UCCA..ACCAUCUGU.................................................................................................................GGG.AAUAAAGUGGAGCU.UC.UUGACCA...GG.UCUUC--...AG.CACGUUCUUU..UCG----
NC_020887:2816226-2816370               ...-ACUCGCCUAAUUUAUGGCCAAC......................................................................................CAU.AUCUU...CA.GUUA...UAUAU.......................................................................................................................AU..GGGAACAUGUUUCCUUCCAUC.AUG.AACGGCAAUGGUGUG...-CCC.aACCAUCUGA.................................................................................................................GGG.AAUAUGGUAGACGC.UC.UUGACCA...GG.UUUUU--...AU.AACCUUCU--..-UCUCAC
NC_020134:2820476-2820620               ...-ACUCGCCUAAUUUAUGGCCAAC......................................................................................CAU.AUCUU...CA.GUUA...UAUAU.......................................................................................................................AU..GGGAACAUGUUUCCUUCCAUC.AUG.AACGGCAAUGGUGUG...-CCC.aACCAUCUGA.................................................................................................................GGG.AAUAUGGUAGACGC.UC.UUGACCA...GG.UUUUU--...AU.AACCUUCU--..-UCUCAC
NZ_CP014672:2881777-2881921             ...-ACUCGCCUAAUUUAUGGCCAAC......................................................................................CAU.AUCUU...CA.GUUA...UAUAU.......................................................................................................................AU..GGGAACAUGUUUCCUUCCAUC.AUG.AACGGCAAUGGUGUG...-CCC.aACCAUCUGA.................................................................................................................GGG.AAUAUGGUAGACGC.UC.UUGACCA...GG.UUUUU--...AU.AACCUUCU--..-UCUCAC
NZ_CP014673:2974234-2974378             ...-ACUCGCCUAAUUUAUGGCCAAC......................................................................................CAU.AUCUU...CA.GUUA...UAUAU.......................................................................................................................AU..GGGAACAUGUUUCCUUCCAUC.AUG.AACGGCAAUGGUGUG...-CCC.aACCAUCUGA.................................................................................................................GGG.AAUAUGGUAGACGC.UC.UUGACCA...GG.UUUUU--...AU.AACCUUCU--..-UCUCAC
NZ_CP011966:5991453-5991603             ...-ACUCACCUAAUUUAUGGCCAAC......................................................................................CAU.AUCUU...CU.GAUA...UAUAU.......................................................................................................................AC..UGGUACAUGCUUUCUUCCAUC.AUG.AACAGCAAUUGUAUG...ACCU..AUGAAUUGU.................................................................................................................GGA.AAAAUUGUUGAACU.UC.UUGACCA...AG.UCU-UAAc.aAC.CUUUUUUUCU..CCAUUAC
NC_013171:1693482-1693626               ...-ACUCGCCUAGCUUGUGUCCUAC......................................................................................CAU.AUCUU...CA.GUAA...UAUAU.......................................................................................................................AU..UGGAACAUGCUUUCUACCGUC.GUG.AACUGCGAUAGUGUG...UUCU..ACAAAUUCA.................................................................................................................GGG.AAUAUUGUAGAACG.UC.UUGACCA...UG.UUCUU--...AU.AACUUUUUUC..UCAU---
NC_003869:2173093-2173237               ...-AUUCUCCCAACUUAUGUCCUAC......................................................................................CAU.GGCUU...CU.GUUA...UAUAA.......................................................................................................................AC..AGGUACGUGUUUUCUCCCAUC.GUG.GACUGCUAUAGUAUG...ACCU..ACCAUCUCG.................................................................................................................GGC.ACAAUUGUUGAAUC.CC.UGGACCA...AG.UCU-UA-...AU.CACUUUUUUU..UCAU---
NZ_CP016477:1111918-1112068             ...-AUUCUCCCAGCUUGUGACCUAC......................................................................................CAU.UUGCU...CA.GACA...CAAAA.......................................................................................................................AC..AGGCACAUGUUGGCGACCGUU.GUG.AACGGCGAUCGUGUG...ACCC..ACCAUCUGA.................................................................................................................GGC.AAAAUUGUCGAUGC.CC.GUGACCA...AG.UUUUAAU..cAC.UUGUUUAUCA..CCGGAAG
NZ_CP013998:1119193-1119343             ...-AUUCUCCCAGCUUGUGACCUAC......................................................................................CAU.UUGCU...CA.GACA...CAAAA.......................................................................................................................AC..AGGCACAUGUUGACGACCGUU.AUG.AACGGCGAUCGUGUG...ACCC..ACCAUCUGA.................................................................................................................GGC.AAAAUUGUCGAUGC.CC.GUGACCA...AG.UUUUAAU..cAC.UUGUUUAUCA..CCGGAAG
NZ_CP016483:1108054-1108198             ...-AUUCUCCCAGCUUGUGACCUAC......................................................................................CAU.UUGCU...CA.GACA...CAAAA.......................................................................................................................AC..AGGCACAUGUUGGCGACCGUU.GUG.AACGGCGAUCGUGUG...ACCC..ACCAUCUGA.................................................................................................................GGC.AAAAUUGUCGAUGC.CC.GUGACCA...AG.UUUUAAU..aAC.UUGUUUAUCA..C------
NC_010475:1087148-1087292               ...-AUUCUCCCAGCUUGUGACCUAC......................................................................................CAU.UUGCU...CA.GACA...CAAAA.......................................................................................................................AC..AGGCACAUGUUGGCGACCGUU.GUG.AACAGCGAUCGUGUG...ACCC..ACCAUCUGA.................................................................................................................GGC.AAAAUUGUCGAUGC.CC.GUGACCA...AG.UUUUA--...AU.CACUUGCUUA..UCAC---
NC_019753:2620339-2620489               ...-AUUCACCCAACUUAUGACCUAC......................................................................................CAU.UUGCU...CA.UUGA...GAAAA.......................................................................................................................AC..AGGUACGUGCUGACGACCGUU.AUG.AACGGCGAUCGUGUG...UCCU..ACCAUCUGG.................................................................................................................GGC.AAAACUGUUGAAGC.AC.GUGACCA...AG.UUUUGAU..cAC.UUGUUUUUCG..CCUUUGG
NC_019683:4993341-4993488               ...-AUUCCCCCAACUUGUGACCCAC......................................................................................CAU.CUGCU...CA.GAAA...UAAAG.......................................................................................................................AC..AGGUACAUGCUGACGACCGUU.AUG.AACAGCAAUCGUAUG...ACCU..ACCAUCUGA.................................................................................................................GGC.AGAAUUGUCGAAGC.CC.GAGACCA...AG.UUU-UA-...AU.GACCUGCUUA..UCACCAG
NC_003272:5049514-5049658               ...-AUUCUCCCAACUUAUGUCCCAC......................................................................................CAU.CUGCU...CG.CUGA...UAAAA.......................................................................................................................AC..UGGAACGUGUUGACGACCGUU.GUG.AACGGCUAUAGUAUG...ACCU..ACCAUCAAG.................................................................................................................GGC.AAAAUUGUGGAAGC.UC.UUGACCA...AG.UUU-UA-...AU.UACUUGUUUU..UCAU---
NZ_CP011456:1567785-1567929             ...-AUUCUCCUAACUUAUGUCCUAC......................................................................................CAU.UUGUU...CA.UUGA...CAAAU.......................................................................................................................AC..AGGAACGUGCUGCCGUCCAUU.AUG.AACAGCGAUAGUAUG...ACCU..ACCAUCAAG.................................................................................................................GGC.AAAAUGGUCGAAGC.UC.UCGACCA...AG.UUU-UA-...AC.CACUUGUUUU..UCAU---
NC_019427:1403526-1403676               ...-AUUCUCCUAACUUAUGACCGAC......................................................................................CAU.CUGUU...CA.UUGA...CAAAU.......................................................................................................................AC..GGGAAUGUGCUGCCGUCCAUU.GUG.AACAGCGAUAGUAUG...ACCU..ACCAUCAAG.................................................................................................................GGC.AAAAUUGUCGAAGC.UC.UCGACCA...AG.UUUUGAC..cAC.UUGUUUUUCA..UCUUUUG
NC_010628:5464035-5464182               ...-AUUCACCCAACUUGUGUCCUAC......................................................................................CAU.CUGUU...CA.UUUA...CAAAA.......................................................................................................................AC..UGGAACGUGUUGUCGUCCGUU.GUG.AACAGCGAUGGUAUG...ACCU..ACCAUUAGG.................................................................................................................GGC.AAAAUUGUUGAAGC.UC.UUGACCA...AG.UUUUAAU..aAC.UUCUUUUCUG..UUGU---
NC_019682:4004669-4004819               ...-AUUCACCCAACUUGUGUCCCAC......................................................................................CAU.UUGCU...CA.CUGA...CAAAA.......................................................................................................................AC..CGGCACAUGUUGGCGUCCGUU.GUG.AACAGCGAUCGUGUG...ACCG..ACCAUCAGG.................................................................................................................GGC.AAAAUAGUCGAGGC.UC.UCGACCA...AG.UUUUAAU..aAC.UUGUUUUUCG..UUUUUAG
NZ_CP007203:4420912-4421062             ...-ACUCUCCCAACUUGUGUCCUAC......................................................................................CAU.UUGCU...CG.UUCA...CAAAA.......................................................................................................................AC..CGGAACGUGUUGACGACCGUU.GUG.AACAGCGAUGGUAUG...ACCU..AUCAUUAAG.................................................................................................................GGC.AAAAUUGUCGAAGC.UC.UCGACCA...AG.UUUUAAU..cAC.UUGCUUUUCG..UUUUUAG
NC_019757:3501591-3501741               ...-AUUCCCCCAGCUUAUGCCCUAC......................................................................................CAU.UUGCU...CA.UUUA...CAAAA.......................................................................................................................AC..UGGAACGUGUUGGCGACCAUU.GUG.AACCGCUAUGGUAUG...ACCU..ACCAUCAGG.................................................................................................................GGC.AAAAUUGUCGAAGC.UC.UCGACCA...AG.UUUUAAU..aAC.UUGCUUUUCG..UUUUUAG
NC_019751:6463520-6463670               ...-AUUCUCCUAACUUGUGUCCUAC......................................................................................CAU.UUGCU...CA.CUAA...CAAAG.......................................................................................................................AC..GGGAACAUGUUGACGACCGUU.GUG.AACGGCAAUUGUAUG...UCCU..ACCAUCUGA.................................................................................................................GGC.AAAAUUGUCGAUGC.UC.UCGACCA...AG.UUUUAAU..aAC.UUCUUUUUUG..CUGUUAG
NZ_CP012036:2360744-2360891             ...-AUUCUCCCAACUUAUGGCCUAC......................................................................................CAU.CUGAU...CG.CUGA...UAAAC.......................................................................................................................AC..AGGGACGUGUUGUCUGCCAUU.GUG.AACAGCGAUCGUAUG...UCCC..ACCAUCUGG.................................................................................................................GGC.AGAAUUGUUGAGGC.UC.UUGACCA...AG.UUU-UA-...AU.AACUUGCUUU..UCGUUUU
NC_019676:3031392-3031539               ...-AUUCUCCCAACUUGUGUCCUAC......................................................................................CAU.UUGAU...CA.CUGA...UAAAC.......................................................................................................................AC..AGGCACAUGCUGUCUGCCAUU.AUG.AACAGCAAUAGUGUG...UCCU..ACCAUUUGG.................................................................................................................GGU.AGGAUUGUUGAUGC.UC.UUGACCA...AG.UUU-UA-...AU.AACUUGUUUU..UCGUUUC
NZ_AP017305:1116468-1116615             ...-AUUCGCCCAGCUUAUGUCCCAC......................................................................................CAU.UUGGU...CA.CUGA...UGAAA.......................................................................................................................AC..AGGUACGUGCUGCCGUCCGUU.AUG.AACAGCAAUGGUAUG...ACCA..ACCAUUUCC.................................................................................................................GGC.AGAAUUGUGGAAGC.UC.GUGACCA...GG.UUUUGAU..cAC.UUCUUUUCUA..UUGC---
NZ_CM001633:3742694-3742835             ...-ACUCACCAAGCUUGUGACCUAC......................................................................................CAU.UUGCU...CA.GUAA...CAUAC.......................................................................................................................AC..GGGCACAUGAGUUUUCCCGUU.AUG.AACGGCGAUCGUAUG...ACCG..AUCAUCUGA.................................................................................................................GGC.AAAAUCGUGGAUGC.CC.GAGACCA...CG.UUUUA--...AU.CACCUGCUUA..U------
NZ_LM997412:1076431-1076578             ...-AUUCUCCAAGUUUAUGUCCUAC......................................................................................CAU.AUCUU...CU.GUUA...UAUAA.......................................................................................................................AU..CGGCACAUGUUUUCUACCAUC.AUG.AACCGCAAUUGUAUG...UGAU..AUCAUUUCC.................................................................................................................GGA.AAUAUAGUGGAGCG.GC.GAGACCA...UG.UUUUG--...AU.UACUUUCUUU..UCGUUUU
NZ_CP011382:5160905-5161052             ...-AUUCUCCUAACUUGUGACCCAC......................................................................................CAU.CUGCU...CA.UUGA...CAAAA.......................................................................................................................AC..GGGGACGUGUUGACGACCGUU.GUG.AACGGCGAUCGUGUG...ACCU..ACCAUUUCG.................................................................................................................GGC.AAUAUGGUUGAAGC.UC.GUGACCA...AG.UUUUG--...AU.CACUUCCUUC..UUAUUAG
NC_009633:4575120-4575264               ...-ACUCACCUAAUUUAUGCCCUAC......................................................................................CAU.GUCUU...CU.GUCA...CAUAU.......................................................................................................................AC..UGGAACAUGCUUUCUGCCAUC.AUG.AACCGCAAUUGUAUG...UCCG..AUCAUUUGC.................................................................................................................GGG.AAAAUUGUAGAUGC.UC.GUGACCA...UA.CUUUA--...AU.CACUUUUUUC..UCAU---
NC_018664:2372218-2372362               ...-ACUCUCCUAGCUUGUGACCAAC......................................................................................CAU.AUCUU...CU.GUUA...CAUAA.......................................................................................................................AC..UGGUACAUGCUUUCUUCCAUC.AUG.AACAGCUAUAGUGUG...UCCU..AUCAUCUGU.................................................................................................................GGA.AAAAUAGUUGAACG.AC.GUGACCA...UG.UUU-UA-...AU.AACUUGUUUA..UCAU---
NZ_CP009687:3820839-3820983             ...-ACUCUCCUAAUUUAUGCCCUAC......................................................................................CAU.AUCCU...CA.GUAA...CGUAU.......................................................................................................................AC..AGGAAUGUGUUUUCUACCAUC.AUG.UACAGCAAUCGUAU-...GUCC.gAGCAUUUGU.................................................................................................................GGA.AAAAUAGUAGAUGC.UC.UUGACCA...UG.UUUUG--...AU.AACUUUCUUU..UCAU---
NC_019748:4582899-4583046               ...-AUUCUCCUAAUUUAUGUCCAAC......................................................................................CAU.UUGAU...CG.CUCA...CAAAA.......................................................................................................................AC..UGGUACGUGCUGACGACCAUU.GUG.AACUGCAAUAGUAUG...ACCU..ACCAUUUGA.................................................................................................................GGC.AAAAUAGUAGAAGC.UC.GCGACCA...AG.UUUUAAU...AA.CUUCUUUUUU..GUUUU--
NC_022538:1451219-1451366               ...-AUUCUCCUAAUUUAUGACCAAC......................................................................................CAU.AUCUU...CU.GUAA...UAUAA.......................................................................................................................AC..UGGUAAAUGUUCUCUACCGUU.AUA.UACAGCGAUUGUGUG...ACCA..AUAAAUUCU.................................................................................................................GGG.AAAAUGGUUGAACG.AC.GUGACCA...UG.UUUGU--...AU.AACUUUUUUC..UCAUUGG
NC_019680:3113155-3113302               ...-AUUCACCCAAUUUAUGACCGAC......................................................................................CAU.UUGCU...CG.GUGA...CAAAA.......................................................................................................................AC..GGGAACAUGUUGACGGCCGUU.AUG.AACCGCAAUUGUGUG...ACCA..AUCAUCUCC.................................................................................................................GGC.AAAAUCGUGGAGGC.CC.GUGACCA...GG.UUU-UA-...AU.CACUUGCUUA..UCAUUGC
NC_017455:1842943-1843090               ...-AUUCUCCUAAUUUAUGUCCUAC......................................................................................CAU.UUCUU...CA.GAUA...UAUAU.......................................................................................................................AC..UGGUACAUGCUUACGACCAUC.GUG.GACAGCAACUGUAUG...UCCA..ACCAUUUCA.................................................................................................................GGG.AAAAUGGUUGAGCU.UC.UUGACCA...GG.UUU-UA-...AC.AACCUGCUUU..UUUCCAC
NC_014654:2110174-2110321               ...-ACUCUCCCAACUUAUGCCCUAC......................................................................................CAU.UUCUU...CA.GUUA...UAUAU.......................................................................................................................AC..AGGUACAUGUUUGCGGCCAUC.GUG.GACAGCAAUUGUAUG...UCCA..ACCAUUUCA.................................................................................................................GGG.AAAAUGGUUGAGCU.UC.UAGACCA...GG.UUU-UA-...AU.AACCUGUUUU..UUUCCAC
NC_023134:3764200-3764347               ...-AUUCACCGAGCUUGUGCCCAAC......................................................................................CAU.AUCCU...CU.GUCA...CAUAC.......................................................................................................................AC..AGGAACAUGUUUUCUUCCAUC.AUA.UACAGCAACCGUAUG...UCCU..ACGAAUUGC.................................................................................................................GGG.AAGAUCGUAGAACG.GC.GAGACCA...GG.UCU-UA-...AU.AACAACCUUU..UUGUUCG
NZ_HF545616:2103281-2103425             ...-ACUCUCCCAGCUUGUGACCAAC......................................................................................CAU.GUCCU...CU.GUUA...CAUAU.......................................................................................................................AC..AGGAACGUGCUUACGUCCGUC.GUG.AACUGCGAAUGUGUG...ACCA..ACGAAUUCA.................................................................................................................GGG.AAUAUUGUAGAAGC.UC.UGCUCCA...UG.UCUUG--...AG.CACCUUCUUC..UCGC---
NC_007503:2070807-2070957               ...-AUUCCCCUAACUUAUGUCCAAC......................................................................................CAU.CUCUU...CG.GUAA...UAUAA.......................................................................................................................AC..CGGAACGUGCUUUCUUCCAUC.AUA.UACGGCAAUAGUAUG...GCCU..ACCAUCUGU.................................................................................................................GGA.AAAAUAGUAGACCG.UC.UUGACCA...GG.UUUUAAU..aAC.CCGCUUUUCA..CCUUUAG
NZ_CP010978:4312602-4312749             ...-ACUCACCUAGUUUGUGACCUAC......................................................................................CAU.AUCUU...CA.GUAA...UGUAG.......................................................................................................................AC..AGGUACGUGUUUACGUCCAUC.AUG.UACCGCAACAGUAUG...-UCC.aACGAAAUUA.................................................................................................................GGA.AGAAUGGUAGAACU.AC.GCGACCA...GG.UCUUA--...AU.AACCUUUUUG..UCGCCAG
NZ_CP009223:1208171-1208320             ...-AUUCACCCAACUUGUGUCCAAC......................................................................................CAU.AUCUU...CU.UGGA...CCAAA.......................................................................................................................AC..UGGAACGUGCUUACGUCCAUC.AUA.AACAGCAAAAGUCAA...-UCC.gAUAAAGCUA.................................................................................................................GGA.AAAAUUGUUGAACG.AC.GUGACCA...UG.UCUUGAU...AA.CGGCUUGCUU..UUCUGAA
NZ_CP007588:1174508-1174657             ...-AUUCACCCAACUUGUGUCCAAC......................................................................................CAU.AUCUU...CU.UGGA...CCAAA.......................................................................................................................AC..UGGAACGUGCUUACGUCCAUC.AUA.AACAGCAAAAGUCAA...-UCC.gAUAAAGCUA.................................................................................................................GGA.AAAAUUGUUGAACG.AC.GUGACCA...UG.UCUUGAU...AA.CGGCUUGCUU..UUCUGAA
NZ_CP009224:1209230-1209379             ...-AUUCACCCAACUUGUGUCCAAC......................................................................................CAU.AUCUU...CU.UGGA...CCAAA.......................................................................................................................AC..UGGAACGUGCUUACGUCCAUC.AUA.AACAGCAAAAGUCAA...-UCC.gAUAAAGCUA.................................................................................................................GGA.AAAAUUGUUGAACG.AC.GUGACCA...UG.UCUUGAU...AA.CGGCUUGCUU..UUCUGAA
NC_019745:1077931-1078080               ...-ACUCGCCUAGCUUGUGUCCUAC......................................................................................CAU.UUGCU...CG.UUGA...UAAAG.......................................................................................................................AC..UGGUACGUGUUGGCGUCCGUU.AUG.GACGGCAAUUGUAUG...ACCA..ACCAUCUGG.................................................................................................................GGC.AAAAUGGUAGACGC.UC.GCGACCA...GG.UUUUGAU...AA.CUUGUUUUUC..GCCUUUU
NZ_CP012851:138301-138448               ...-AUUCUCCAAACUUGUGACCUAC......................................................................................CAU.GUUUU...CA.GUUA...CAUAA.......................................................................................................................AC..UGGAAUAAAUUUAUUUCCAUU.AUG.AACUGCGAAUGUGUG...ACCU..ACGAAUUCA.................................................................................................................GGA.GAAAUCAUAGAACG.AC.GAGACCA...AG.UUUUG--...AU.CACGGUCUUC..UUGCCAC
NZ_LN877293:4685269-4685418             ...-AUUCACCCAACUUGUGACCUAC......................................................................................CAU.AUUUU...CG.GUAA...CAUAU.......................................................................................................................AC..AGGAAUAAAUUUAUUUCCGUU.GUG.AACUGCAACUGUAUG...GCCU..ACAAAAUCA.................................................................................................................GGC.GAAAUCAUUGAAGC.UC.UGGACCA...AG.UCU-UAAc.gAC.AACUUUCU-U..GCCUGAU
NC_006347:4772737-4772886               ...-AUUCACCCAACUUGUGACCUAC......................................................................................CAU.AUUUU...CG.GUAA...CAUAU.......................................................................................................................AC..AGGAAUAAAUUUAUUUCCGUU.GUG.AACUGCAACUGUAUG...GCCU..ACAAAAUCA.................................................................................................................GGC.GAAAUCAUUGAAGC.UC.UGGACCA...AG.UCU-UAAc.gAC.AACUUUCU-U..GCCUGAU
NC_016776:4755128-4755277               ...-AUUCACCCAACUUGUGACCUAC......................................................................................CAU.AUUUU...CG.GUAA...CAUAU.......................................................................................................................AC..AGGAAUAAAUUUAUUUCCGUU.GUG.AACUGCAACUGUAUG...GCCU..ACAAAAUCA.................................................................................................................GGC.GAAAUCAUUGAAGC.UC.UGGACCA...AG.UCU-UAAc.gAC.AACUUUCU-U..GCCUGAU
NZ_CP012706:3801750-3801899             ...-AUUCACCCAACUUGUGACCUAC......................................................................................CAU.AUUUU...CG.GUAA...CAUAU.......................................................................................................................AC..AGGAAUAAAUUUAUUUCCGUU.GUG.AACUGCAACUGUAUG...GCCU..ACAAAAUCA.................................................................................................................GGC.GAAAUCAUUGAAGC.UC.UGGACCA...AG.UCU-UAAc.gAC.AACUUUCU-U..GCCUGAU
NZ_CP011073:4677953-4678102             ...-AUUCACCCAACUUGUGACCUAC......................................................................................CAU.AUUUU...CG.GUAA...CAUAU.......................................................................................................................AC..AGGAAUAAAUUUAUUUCCGUU.GUG.AACUGCAACUGUAUG...GCCU..ACAAAAUCA.................................................................................................................GGC.GAAAUCAUUGAAGC.UC.UGGACCA...AG.UCU-UAAc.gAC.AACUUUCU-U..GCCUGAU
NC_003228:4704376-4704525               ...-AUUCACCCAACUUGUGACCUAC......................................................................................CAU.AUUUU...CG.GUAA...CAUAU.......................................................................................................................AC..AGGAAUAAAUUUAUUUCCGUU.GUG.AACUGCAACUGUAUG...GCCU..ACAAAAUCA.................................................................................................................GGC.GAAAUCAUUGAAGC.UC.UGGACCA...AG.UCU-UAAc.gAC.AACUUUCU-U..GCCUGAU
NC_004663:3375738-3375885               ...-AUUCGCCCAACUUGUGUCCUAC......................................................................................CAU.AUUUU...CG.GUAA...CAUAU.......................................................................................................................AC..AGGAAUAAAUUUAUUUCCAUU.GUG.AACUGCAACUGUAUG...GCCU..ACAAAAUCA.................................................................................................................GGC.GAAAUCAUUGAAGC.UC.UGGCCCA...UG.UCUUU--...AC.UACGACUUUU..UUGCCAG
NZ_CP012938:3409224-3409368             ...-AUUCGCCCAACUUGUGUCCUAC......................................................................................CAU.AUUCU...CG.GUAA...CAUAA.......................................................................................................................AC..AGGAAUAAAUUUAUUUCCAUU.GUG.AACUGCAACUGUAUG...GCCU..ACAAAAUCA.................................................................................................................GGC.GAAAUCAUUGAAGC.UC.UGGCCCA...AG.UCUUUAC..uAC.GACUUUCUUA..C------
NZ_CP015401:3846476-3846620             ...-AUUCGCCCAACUUGUGUCCUAC......................................................................................CAU.AUUCU...CG.GUAA...CAUAA.......................................................................................................................AC..AGGAAUAAAUUUAUUUCCAUU.GUG.AACUGCAACUGUAUG...ACCU..ACAAAAUCA.................................................................................................................GGC.GAAAUCAUUGAAGC.UC.UGGCCCA...AG.UCUUUAC..uAC.GACUUUCUUA..C------
NZ_CP011531:1051245-1051389             ...-AUUCACCCAAUUUGUGUCCUAC......................................................................................CAU.GUUUU...CU.GUAA...CGUAA.......................................................................................................................AC..AGGAAUAAAUUUAUUUCCGUU.AUG.AACUGCAACUGUGUG...CCCU..ACAAAAUCA.................................................................................................................GGC.GAGAUCAUUGAAGC.UC.UAGCCCA...AG.UCU-UAAc.gAC.AACCUUCUUG..C------
NZ_CP013020:668923-669067               ...-AUUCACCCAAUUUGUGUCCUAC......................................................................................CAU.GUUUU...CU.GUAA...CGUAA.......................................................................................................................AC..AGGAAUAAAUUUAUUUCCGUU.AUG.AACUGCAACUGUGUG...CCCU..ACAAAAUCA.................................................................................................................GGC.GAGAUCAUCGAAGC.UC.UAGCCCA...AG.UCU-UAAc.gAC.AACCUUCUUG..C------
NC_009614:1098743-1098887               ...-AUUCACCUAAUUUGUGUCCUAC......................................................................................CAU.GUUUU...CU.GUAA...CGUAA.......................................................................................................................AC..AGGAAUAAAUUUAUUUCCGUU.AUG.AACUGCAACUGUGUG...CCCU..ACAAAAUCA.................................................................................................................GGC.GAGAUCAUCGAAGC.UC.UAGCCCA...AG.UCU-UAAc.gAC.AACCUUCUUG..C------
NC_009615:2787464-2787613               ...-ACUCUCCCAACUUGUGGCCUAC......................................................................................CAU.AUUCU...CG.GUUA...CGAAA.......................................................................................................................AC..AGGAAUAAAUUUAUUUCCAUU.AUG.AACUGCAAUAGUAUG...GCCU..ACGAAAUCA.................................................................................................................GGC.GAAAUCAUUGAAGC.UC.UUGCCCA...UG.UCU-UAAc.uAC.GGCUUUCUUU..-CCUGAC
NC_015164:2318986-2319130               ...-AUUCGCCCAACUUAUGUCCUAC......................................................................................CAU.GUUUU...CU.GUAA...CAUAA.......................................................................................................................AC..AGGAAUAAAUUUAUUUCCGUU.AUG.AACUGCAAUUGU--A...UGCCcaACAAAAUCA.................................................................................................................GGC.GAAAUCAUUGAAGC.UC.UAGCCCA...UG.UCU-UA-...AC.AACUGACUUC..UUGC---
NC_015177:2493662-2493809               ...-AUUCGCCUAAUUUGUGACCAAC......................................................................................CAU.AUUCU...CG.GUUA...CAUAA.......................................................................................................................AC..CGGAAUAAAUUUAUUUCCGUU.GUG.UACUGCAAAUGUAUG...ACCU..ACGAAAUCC.................................................................................................................GGA.GAAAUCAUUGAUCU.UC.UUGACCA...UG.UUUUG--...AU.UACAGUUCUU..UUGCCAG
NC_014033:2533662-2533806               ...-ACUCUCCGAGCUUGUGACCAAC......................................................................................CAU.GUUUU...CU.GUAA...CGUAA.......................................................................................................................AC..AGGGAUAAAUUUGUUACCGUU.AUG.AACUGCAACAGUGUG...UCCC..ACGAAAUCG.................................................................................................................GGU.GAGAUCAUUGAUGC.UC.UGGCCCA...UG.UCU-UA-...AC.GACAUUCU--..-UCUUAC
NZ_AP014925:1893082-1893226             ...-ACUCUCCGAGCUUGUGACCUAC......................................................................................CAU.AUUCU...CA.GUAA...UGUAA.......................................................................................................................AC..AGGGAUAAAUUUAUUUCCGUU.AUG.AACUGCAACAGUGUG...ACCC..ACAAAUUCU.................................................................................................................GGG.GAAAUCAUUGAUGC.UC.UGGCCCA...UG.UUUUU--...AC.AACAUUCU--..-UCUUAC
NZ_CP012074:1150041-1150185             ...-ACUCUCCGAGCUUGUGACCUAC......................................................................................CAU.GUUCU...CA.GUAA...UGUAA.......................................................................................................................AC..AGGGAUAAAUUUAUUUCCGUU.AUG.AACUGCAACAGUGUG...ACCC..ACAAAAUCA.................................................................................................................GGG.GAAAUCAUUGAUGC.UC.UGGCCCA...UG.UCU-UA-...AC.GACAUUCU--..-GCUUAC
NZ_CM001167:259757-259907               ...-AUUCGCCUAACUUGUGACCUAC......................................................................................CAU.GUUCU...CA.GUAA...CAUAA.......................................................................................................................AC..AGGAAUAAAUUUAUUUCCAUU.GUG.AACUGCAAUUGUGUG...UCCC..ACAAAAUCU.................................................................................................................GGG.GAAAUCAUUGAAGC.UC.UAGCCCA...UG.UUU-UAAc.gAC.AUUUGACUUG..CCGUUUU
NZ_CP008883:1379962-1380109             ...-AUUCUCCCAAUUUGUGACCUAC......................................................................................CAU.AUUUU...CA.GUAA...CAUAA.......................................................................................................................AC..CGGUACGAAUUGACGACCGUU.GUG.AACUGCAAUAGUUUG...ACCU..ACAAAAUCU.................................................................................................................GGA.GUAAUCAUAGAUGC.UC.GAGACCA...AG.UCUUUAC..aAC.ACCUUUGUUU..CCAC---
NZ_CP007206:2422452-2422599             ...-AUUCUCCCAAUUUGUGACCUAC......................................................................................CAU.AUUUU...CA.GUAA...CAUAA.......................................................................................................................AC..CGGUACGAAUUGACGACCGUU.GUG.AACUGCAAUAGUUUG...ACCU..ACAAAAUCU.................................................................................................................GGA.GUAAUCAUAGAUGC.UC.GAGACCA...AG.UCUUUAC..aAC.ACCUUUGUUU..CCAC---
NZ_CP010274:1510926-1511073             ...-AUUCUCCCAAUUUGUGACCUAC......................................................................................CAU.AUUUU...CA.GUAA...CAUAA.......................................................................................................................AC..CGGUACGAAUUGACGACCGUU.GUG.AACUGCAAUAGUUUG...ACCU..ACAAAAUCU.................................................................................................................GGA.GUAAUCAUAGAUGC.UC.GAGACCA...AG.UCUUUAC..aAC.ACCUUUGUUU..CCAC---
NZ_CP010277:1471319-1471466             ...-AUUCUCCCAAUUUGUGACCUAC......................................................................................CAU.AUUUU...CA.GUAA...CAUAA.......................................................................................................................AC..CGGUACGAAUUGACGACCGUU.GUG.AACUGCAAUAGUUUG...ACCU..ACAAAAUCU.................................................................................................................GGA.GUAAUCAUAGAUGC.UC.GAGACCA...AG.UCUUUAC..aAC.ACCUUUGUUU..CCAC---
NC_009613:2443216-2443363               ...-AUUCUCCCAAUUUGUGACCUAC......................................................................................CAU.AUUUU...CA.GUAA...CAUAA.......................................................................................................................AC..CGGUACGAAUUGACGACCGUU.GUG.AACUGCAAUAGUUUG...ACCU..ACAAAAUCU.................................................................................................................GGA.GUAAUCAUAGAUGC.UC.GAGACCA...AG.UCUUUAC..aAC.ACCUUUGUUU..CCAC---
NZ_CP008878:1387832-1387979             ...-AUUCUCCCAAUUUGUGACCUAC......................................................................................CAU.AUUUU...CA.GUAA...CAUAA.......................................................................................................................AC..CGGUACGAAUUGACGACCGUU.GUG.AACUGCAAUAGUUUG...ACCU..ACAAAAUCU.................................................................................................................GGA.GUAAUCAUAGAUGC.UC.GAGACCA...AG.UCUUUAC..aAC.ACCUUUGUUU..CCAC---
NZ_CP007627:2472031-2472178             ...-AUUCUCCCAAUUUGUGACCUAC......................................................................................CAU.AUUUU...CA.GUAA...CAUAA.......................................................................................................................AC..CGGUACGAAUUGACGACCGUU.GUG.AACUGCAAUAGUUUG...ACCU..ACAAAAUCU.................................................................................................................GGA.GUAAUCAUAGAUGC.UC.GAGACCA...AG.UCUUUAC..aAC.ACCUUUGUUU..CCAC---
NZ_CP010275:1510534-1510681             ...-AUUCUCCCAAUUUGUGACCUAC......................................................................................CAU.AUUUU...CA.GUAA...CAUAA.......................................................................................................................AC..CGGUACGAAUUGACGACCGUU.GUG.AACUGCAAUAGUUUG...ACCU..ACAAAAUCU.................................................................................................................GGA.GUAAUCAUAGAUGC.UC.GAGACCA...AG.UCUUUAC..aAC.ACCUUUGUUU..CCAC---
NZ_CP008881:1371521-1371668             ...-AUUCUCCCAAUUUGUGACCUAC......................................................................................CAU.AUUUU...CA.GUAA...CAUAA.......................................................................................................................AC..CGGUACGAAUUGACGACCGUU.GUG.AACUGCAAUAGUUUG...ACCU..ACAAAAUCU.................................................................................................................GGA.GUAAUCAUAGAUGC.UC.GAGACCA...AG.UCUUUAC..aAC.ACCUUUGUUU..CCAC---
NZ_CP010278:1468133-1468280             ...-AUUCUCCCAAUUUGUGACCUAC......................................................................................CAU.AUUUU...CA.GUAA...CAUAA.......................................................................................................................AC..CGGUACGAAUUGACGACCGUU.GUG.AACUGCAAUAGUUUG...ACCU..ACAAAAUCU.................................................................................................................GGA.GUAAUCAUAGAUGC.UC.GAGACCA...AG.UCUUUAC..aAC.ACCUUUGUUU..CCAC---
NZ_CP008902:1372154-1372301             ...-AUUCUCCCAAUUUGUGACCUAC......................................................................................CAU.AUUUU...CA.GUAA...CAUAA.......................................................................................................................AC..CGGUACGAAUUGACGACCGUU.GUG.AACUGCAAUAGUUUG...ACCU..ACAAAAUCU.................................................................................................................GGA.GUAAUCAUAGAUGC.UC.GAGACCA...AG.UCUUUAC..aAC.ACCUUUGUUU..CCAC---
NZ_CP010276:1513364-1513511             ...-AUUCUCCCAAUUUGUGACCUAC......................................................................................CAU.AUUUU...CA.GUAA...CAUAA.......................................................................................................................AC..CGGUACGAAUUGACGACCGUU.GUG.AACUGCAAUAGUUUG...ACCU..ACAAAAUCU.................................................................................................................GGA.GUAAUCAUAGAUGC.UC.GAGACCA...AG.UCUUUAC..aAC.ACCUUUGUUU..CCAC---
NC_009441:404887-405031                 ...-ACUCUCCUAAUUUGUGACCUAC......................................................................................CAU.GUUUU...CU.GUUA...CGUAA.......................................................................................................................AC..UGGUACAAAUUGACGACCGUU.AUG.AACUGCGAUAGUUUG...U-CC.aACGAAAUCC.................................................................................................................GGA.GUAAUCAUAGAAGC.UC.UAGACCA...AG.UCU-UA-...AC.UACACUAU--..-UUUUAC
NC_020156:595952-596096                 ...-ACUCCCCUAACUUGUGACCAAC......................................................................................CAU.AUUCU...CA.GUUA...CAUAA.......................................................................................................................AC..AGGGACAAAUUGCCUCCCAUU.AUG.AACAGCUAUAGUUUG...ACCU..ACAAAAUCU.................................................................................................................GGA.GUGAUCAUUGAAGA.UC.UUGACCA...AG.UUU-UA-...AU.AACAUUCU--..-UUUUAC
NC_014934:710587-710731                 ...-AUUCUCCUAAUUUAUGACCAAC......................................................................................CAU.AUUCU...CU.GUAA...CAUAU.......................................................................................................................AC..AGGAACAAAUUGUCUACCAUU.AUG.AACAGCGAUAGUUUG...ACCA..ACAAAAUCU.................................................................................................................GGU.GUUAUCAUUGAAGC.UC.UAGACCA...AG.UCU-UA-...AC.AACAGUCU--..-UUUUAC
NZ_CP009887:234633-234777               ...-AUUCUCCUAAUUUAUGACCAAC......................................................................................CAU.AUUCU...CU.GUAA...CAUAU.......................................................................................................................AC..AGGAACAAAUUGUCUACCAUU.AUG.AACAGCGAUAGUUUG...ACCA..ACGAAAUCU.................................................................................................................GGU.GUUAUCAUUGAAGC.UC.UUGACCA...AG.UCU-UA-...AC.UACAGUCU--..-UUUUAC
NZ_CP009976:249441-249585               ...-AUUCUCCUAAUUUAUGACCAAC......................................................................................CAU.AUUCU...CU.GUAA...CAUAU.......................................................................................................................AC..AGGAACAAAUUGUCUACCAUU.AUG.AACAGCGAUAGUUUG...ACCA..ACGAAAUCU.................................................................................................................GGU.GUUAUCAUUGAAGC.UC.UUGACCA...AG.UCU-UA-...AC.UACAGUCU--..-UCUUAC
NZ_AP014583:567473-567620               ...-AUUCUCCUAAUUUGUGACCUAC......................................................................................CAU.AUUCU...CA.GUAA...CAUAU.......................................................................................................................AC..UGGAACAAACUGACGACCAUU.GUG.AACUGCUAUAGUCUG...ACCA..ACGAAAUCU.................................................................................................................GGA.GAAAUCAUUGAUGC.UC.UCGACCA...AG.UUU-UA-...AU.UACCGUCUUU..UUAUUCG
NZ_CP015066:2550052-2550199             ...-ACUCUCCUAAUUUGUGUCCUAC......................................................................................CAU.GUUCU...CA.GUAA...CAUAA.......................................................................................................................AC..CGGGAUAAAUUGCUUCCCGUU.GUG.UACUGCGAUAGUUUG...ACCU..ACCAUGUCC.................................................................................................................GGA.GAAAUCAUAGAUGC.UC.UAGACCA...AG.UUU-UA-...AU.UACAGUCUUU..UUAUUAG
NZ_CP007547:3897160-3897307             ...-ACUCUCCUAAUUUGUGUCCUAC......................................................................................CAU.GUUCU...CA.GUAA...CAUAA.......................................................................................................................AC..CGGGAUAAAUUGCUUCCCGUU.GUG.UACUGCGAUAGUUUG...ACCU..ACCAUGUCC.................................................................................................................GGA.GAAAUCAUAGAUGC.UC.UAGACCA...AG.UUU-UA-...AU.UACAGUCUUU..UUAUUAG
NZ_CP006576:3285361-3285508             ...-ACUCUCCUAAUUUGUGUCCUAC......................................................................................CAU.GUUCU...CA.GUAA...CAUAA.......................................................................................................................AC..CGGGAUAAAUUGCUUCCCGUU.GUG.UACUGCGAUAGUUUG...ACCU..ACCAUGUCC.................................................................................................................GGA.GAAAUCAUAGAUGC.UC.UAGACCA...AG.UUU-UA-...AU.UACAGUCUUU..UUAUUAG
NZ_CP015068:2550052-2550199             ...-ACUCUCCUAAUUUGUGUCCUAC......................................................................................CAU.GUUCU...CA.GUAA...CAUAA.......................................................................................................................AC..CGGGAUAAAUUGCUUCCCGUU.GUG.UACUGCGAUAGUUUG...ACCU..ACCAUGUCC.................................................................................................................GGA.GAAAUCAUAGAUGC.UC.UAGACCA...AG.UUU-UA-...AU.UACAGUCUUU..UUAUUAG
NZ_CP014805:2550052-2550199             ...-ACUCUCCUAAUUUGUGUCCUAC......................................................................................CAU.GUUCU...CA.GUAA...CAUAA.......................................................................................................................AC..CGGGAUAAAUUGCUUCCCGUU.GUG.UACUGCGAUAGUUUG...ACCU..ACCAUGUCC.................................................................................................................GGA.GAAAUCAUAGAUGC.UC.UAGACCA...AG.UUU-UA-...AU.UACAGUCUUU..UUAUUAG
NZ_CP015067:2550052-2550199             ...-ACUCUCCUAAUUUGUGUCCUAC......................................................................................CAU.GUUCU...CA.GUAA...CAUAA.......................................................................................................................AC..CGGGAUAAAUUGCUUCCCGUU.GUG.UACUGCGAUAGUUUG...ACCU..ACCAUGUCC.................................................................................................................GGA.GAAAUCAUAGAUGC.UC.UAGACCA...AG.UUU-UA-...AU.UACAGUCUUU..UUAUUAG
NZ_CP013992:2427730-2427874             ...-ACUCACCUAACUUGUGUCCUAC......................................................................................CAU.GUUUU...CA.GUAA...CAUAU.......................................................................................................................AC..UGGAACAAAUUGACGACCGUU.GUG.AACUGCGAUUGUUUG...UCCU..ACGAAAUCA.................................................................................................................GGA.GUAAUCAUUGAAGC.UC.UAGACCA...AG.UUU-UA-...AC.AACAUUCUUG..UUUC---
NC_016510:2611419-2611563               ...-AUUCACCUAACUUGUGUCCUAC......................................................................................CAU.GUUUU...CA.GUAA...CAUAU.......................................................................................................................AC..UGGAACAAAUUGACGACCGUU.GUG.AACUGCGAUUGUUUG...UCCU..ACGAAAUCU.................................................................................................................GGA.GUAAUCAUUGAAGC.UC.UAGACCA...AG.UUU-UA-...AC.AACAUUCUUG..UUUC---
NC_014472:815764-815911                 ...-AUUCGCCUAGUUUGUGACCUAC......................................................................................CAU.AUUCU...CU.GUAA...UAUAA.......................................................................................................................AC..AGGAACAAAUUGUCUCCCAUU.AUG.AACAGCUACAGUAAG...ACCA..ACAAAAUCA.................................................................................................................GGU.GUUAUCAUUGAUGC.UC.UUGACCA...AG.UUUUU--...AU.CACACUCUUC..UUUCCAG
NC_016001:2992547-2992697               ...-ACUCUCCUAGUUUGUGUCCUAC......................................................................................CAU.GUUUU...CU.GUUA...CGUAA.......................................................................................................................AC..UGGUACAAAUUGACGACCGUU.AUG.UACUGCGAUUGUUUG...UCCA..ACAAAGUCU.................................................................................................................GGU.GUUAUCAUCGAAGC.UC.UAGACCA...AG.UCUUUAC..uAC.UCCUUUGUUU..CCUUUUU
NZ_CP010817:3473603-3473750             ...-AUUCCCCUAAUUUAUGUCCUAC......................................................................................CAU.GUUCU...CU.GUUA...CAUAA.......................................................................................................................AC..AGGAACAAACUGACGACCAUU.AUG.UACUGCGAUAGUUUG...UCCA..ACGAAAUCA.................................................................................................................GGU.GUAAUCAUUGAAGC.UC.UUGACCA...AG.UCUUGAU...AA.CUCCAUUUUU..UCCAC--
NZ_CP010327:611731-611878               ...-AUUCCCCUAAUUUAUGUCCUAC......................................................................................CAU.GUUCU...CU.GUUA...CAUAA.......................................................................................................................AC..AGGAACAAACUGACGACCAUU.AUG.UACUGCGAUAGUUUG...UCCA..ACGAAAUCA.................................................................................................................GGU.GUAAUCAUUGAAGC.UC.UUGACCA...AG.UCUUGAU...AA.CUCCAUUUUU..UCCAC--
[truncated: 194,582 more chars]
