# Supplementary material for: Comparative Metatranscriptomics of Periodontitis Supports a Common Polymicrobial Shift in Metabolic Function and Identifies Novel Putative Disease-Associated ncRNAs
Source: Front Microbiol. 2020 Apr 9;11:482. doi: 10.3389/fmicb.2020.00482 (PMC7160235; doi:10.3389/fmicb.2020.00482)
Supplement: FILE S1 — Alignment files for the discovered novel putative ncRNAs. [file Data_Sheet_1.ZIP › ncRNA-3.sto.txt]

# STOCKHOLM 1.0
#=GF AU Infernal 1.1.1
NC_022878.1:255305-255433               ------------------..........---CGU.C.G.U.CAA.A.A.GA...............................................AAC.GCGACUUC--------------------.-------cgcaaauuguggaucgcuc.guaucaacgcagcggcucg...------UA.UGA.AUGG..cUUAA..G.C.UAC.....UCAA.AAUU--gaugca........................................cgguuu.GAAAUU.AGCUgAAAUCGACAUCAACCG
NZ_CP010064.1:7310-7438                 ------------------..........---CGU.C.G.U.CAG.A.A.AA...............................................AAC.GCGAUUU---------------------.-------ccguaaauuauggauugcacguaucaacgcugcagcucg...------UA.UGA.AUGG...AUUA..A.G.CUA.....UUCU.AAAUU-aaugca.......................................uggcuua.AAAGUG.GCUG.GUAUCGAAAUCAACCG
NC_016052.1:243654-243782               ------------------..........---CGU.C.G.U.CAG.A.A.AA...............................................AAC.GCGAUUUC--------------------.-------cguaaauuauggauugcgc.guauuaaugcagcagcucg...------UA.UGA.AUAA...UAUU..A.G.CUA.....UUCA.AAAUU-gaugca.......................................ugggcua.AAAGAA.GCUG.GCAUCGAUGUAAACCG
NZ_CP008816.1:2910568-2910696           ------------------..........---CGU.C.G.U.CAA.A.A.GA...............................................AAC.GUGACUUC--CGUAAA------------.-------uuauggauugcacgua.......ucaacgcggcagcucg...------UA.UGA.AUGG...CUUA..A.G.CUA.....UUCU.AAAU--uaaugc.......................................acgguuu.GAAAUUgGCAG.AGAUUGAUAUCAACCG
NC_008709.1:2699376-2699504             -GAUCGAUUU-CAACAGA..........AGCCUU.U.U.U.CAG.A.C.CA...............................................UUG.AUGAAACGGCUGUAAGAUA--GACCGCU.AAUACGA..........................................-GAUGCAG.CGUuAAUA...CG-C..G.U.GAU.....CCAU.AAUUGA....................................................cGGAAUA.CACG.UUUACGUUGACGACGG
NC_006512.1:1499835-1499963             -GAUCGAUUU-CAAUAGA..........UGCUUU.U.U.U.CAG.A.C.CA...............................................UUG.AUAAAGCGGCUGUAAGACA--GACCGUU.UUGACGA..........................................-GCCG-C-.AGC.AUUG...AUAC..GaA.CAA....uCCAC.AAUUGA....................................................cGGAAUU.GACG.UUUUUUGUUGCGACGG
NC_009901.1:2739738-2739866             -GGUCGAUUU-CGAUUGA..........UGCUUU.U.U.U.CAA.A.C.CA...............................................UUA.AUGAAACGGCUAUAAGAUA--GACCAUU.UUGACGA..........................................-GAU--GC.CGC.AUUG...AUAC..G.U.GCAa...uCCAU.AGUUGA....................................................cGGAAUU.GACG.UUUCUUUUGACGACGG
NC_015460.1:454210-454338               -GGUCGAUUU-CCACAGA..........AGCUUU.U.U.U.CAA.A.C.CG...............................................UUG.AUGAAACGGCUAUAUGAUA--AACCGUU.UUGACGA..........................................-G-CU-GC.CGC.AUUG...AUAC..G.U.GCAa...uCCAU.AAUUGA....................................................cGGAAUU.GACG.UUUACGUUGACGGCGG
NC_008345.1:2398626-2398754             -GAUCGAUUU-CAAUAGA..........CGCCUU.U.U.U.CAA.G.C.CG...............................................UUA.AUGAAACGGCUGUAAGACA--GACCAUU.UUGACGA..........................................GAC---GC.UGC.AUUA...AUAC..G.U.GCAa...uCCAU.AACUGA....................................................cGGAAUU.GACG.UUUUUUCUGACGACGG
NZ_CP016553.1:1531274-1531402           -GGUCGAUUU-CAACAGA..........GGCUUU.U.U.U.CAA.G.C.CA...............................................UUG.AUGAAUUUGCUGUAAGACA--AACCACU.UUGACGA..........................................-GCC--GC.CGC.GUUG...AUAC..G.AgCAA....uCCAU.AAUUGA....................................................cGGAAUU.GACG.UUUACGUUGGCGACGG
NZ_CP009454.1:2982979-2983107           -GGUCGAUUU-CAAUAGA..........GGCUUU.U.U.U.CAG.G.C.CA...............................................UUG.AUGAAACGGCUGUAAGAGA--UACCGUU.C------......................................u...-GACGGGC.CGC.AGCG...UUGA..U.A.CGCgcgauCCAC.AGCUGA....................................................cGGAACU.GACG.CUUACGUUGACGACGG
NC_009655.1:1608260-1608388             -GAUCGAUUU-CAACAGA..........CGCCUU.U.U.U.CAA.A.C.CG...............................................UUG.AUGAAUUUGCUGUAAGAUA--AACUGUU.UUGA---..........................................---CGUGC.CGC.AGCG...UUAA..U.A.CGGgcaauCCAU.AAUUGA....................................................cGGAAUU.GACG.UUUACGUUGACGACGG
NZ_CP015430.1:524858-524986             --GAUCAAUUUCAACAGA..........AGCUUU.U.U.U.CAA.G.C.CA...............................................UUG.AUAAAUUUACUGUAAGAUA----AGCCA.UUUUGAC..........................................-GUGCUGC.CGC.AUUA...AUAC..G.U.GCAa...uCCAU.AAUUGA....................................................cGGAAUU.GACG.UUUACGUUGACGACGG
NC_004547.2:2732629-2732757             -GGUCAAUUU-CAACAGA..........GGCUUU.U.U.U.CAG.G.C.CG...............................................UUG.AUGAAUUUGCUGUAAGACA----AGCCA.UUUUGAC..........................................GG-GCUGC.UGC.AUUG...AUAC..G.U.GCAa...uCCAC.AGCUGG....................................................cGGAAUU.GACG.UUUACGUUGACGACGG
NZ_CP011974.1:4262880-4263008           -GGUUAACUU--CGAUAC..........CAGCUA.G.U.U.UAAgA.C.CA...............................................UGC.AUUAAACGGCUGUAAGAAA--GACCGUU.UGUACGU..........................................-G-CA-GC.CGC.AUUG...AUAC..G.U.GUGa...uCCAU.AGUUUA....................................................cGGAAGU.CACG.UUUCUUUUGACGACGG
NZ_CP008876.1:2019656-2019784           -GGUUUACUU--CGAUAC..........CAGCAA.G.U.U.UAAgA.C.CG...............................................UGC.AUCAAACGGCUGUAAGAAA--GUUCGUU.CAUACGU..........................................-G-CA-GC.AGC.AUUG...AUAC..G.U.GCGa...uCCAA.AGUUUA....................................................cGGAAGU.CACG.UUUUUUCUGUCUGCGG
NC_014103.1:4574298-4574426             -GGUUAACUU--CAAUAC..........CUGCUA.A.U.U.UUA.A.A.CC..............................................gUGC.AUUAAACGGCUGUAAGAAA--GACCGUU.CAUACGA..........................................-G-CA-GC.UGC.AUUA...AUAC..G.U.GUAa...uCCAU.AAUUUA....................................................cGGAAGU.CACG.UUUUUUCUGACGACGG
NC_002570.2:3253102-3253230             ---GGUUCACGUUAAUUC..........CUGCAA.G.C.U.UUA.A.C.CC..............................................gUGC.AUUAAACGGCUGUAAGAAA--GACCGUU.CAAACGA..........................................-G-CA-GC.UGC.AUUG...AUAC..G.U.GUAa...uCCAC.AGCUUA....................................................cGGAAAU.CGCG.CUUUUUCUGACGACGA
NC_016779.1:4342187-4342316             -GGUUAACUU--CGAUGC..........CAGCAU.U.UuU.AAG.A.C.CG...............................................UGC.AUUAAGCGGCUGUAAGAAA--GACCAUU.CAUACGA..........................................-GCUGGUG.-GC.GUUG...AUAC..G.U.GUAa...uCCAU.AAUUUA....................................................cGGAAGU.CACG.UUUCUUUUGACGGCGG
NZ_CP012024.1:2473023-2473151           -GGUUUACUU--CAAUGC..........CGGCAA.G.U.U.UUA.AgC.CA...............................................UGC.AUUAAACGGCUGUAAGAAA--GUCCGUU.CAAUCUU..........................................-G-CAGC-.AGC.GUUG...AUAC..G.C.GUAa...uCCAU.AGCUUA....................................................cGGAAGU.CGCG.UUUUCUUUGACGACGA
NC_021171.1:3691873-3692001             -GGUUCACUU--CGAUAC..........CAGCAA.G.C.U.UUA.A.AcCA...............................................UGC.AUUAAACGGCUAUAAGAAA--GACCAUU.UAUGCGU..........................................-GCU--GC.UGC.AUUG...AUACgaG.U.GAU.....CCAU.AAUUUG....................................................cGGAAGU.CGCG.UUUCUUUUGGCGACGA
NZ_CP014609.1:2490159-2490287           -GGUUAACUU--CGAUAC..........CUGCUA.C.U.U.UUA.A.GcCG...............................................UGC.AUUAAACGAGAGUAAGAUA--AACCGUU.CAU-GCG..........................................AG-CA-GC.UGC.AUUG...AUACgaG.U.GAU.....CCAU.AAUUUA....................................................cGGAAAU.CACG.UUUCUUUUGACGACGG
NZ_CP015506.1:4389986-4390114           -GGUUAACUU--CGAUGC..........CAGCAA.G.C.U.UUA.A.AcCA...............................................UGC.AUUAAACGGCUGUAAGAAA--GACCGUU.CAU-GCG..........................................AG-CU-GC.UGC.GUUG...AUGC..G.A.GUAa...cCCAA.AGUUUG....................................................cGGAAGU.CGCG.CUUUUUCUGGCGACGG
NZ_AP013294.1:3251079-3251207           -GGUUAACUU-CGAUGCC..........AGCCAC.U.U.U.CAA.G.C.CG...............................................UGC.AUCAAUGUGCUGUAAGAAA--GGCCGUU.GAUGCGC..........................................-G-CA-GC.UGC.GUUG...AUAC..G.U.GUGa...uCCAU.AGUUUA....................................................cGGAAGU.CGCG.UUUCCGUUGACGGCGG
NC_015930.1:1476440-1476568             -GGUUGAUUU-CGAUUUC..........AGCCAA.U.U.U.CAA.A.C.CG...............................................UGC.AUCAUUUUGCUGUAUGAAA--GUCCAUU.CAUACGA..........................................-GC-A-GC.UGC.AUUG...AUAC..G.U.GCAa...uCCAC.AAUUUA....................................................cGGAAGU.CGCG.UUUCUUUUGACGACGG
NC_006448.1:996181-996309               -GGUUAACUU-CAAUUUC..........AGCCAA.U.U.U.CAA.A.C.CG...............................................UGC.AUCAAUUGUGAGUAUGACA--AACCGUU.CAAACGA..........................................-G-CU-GC.CGC.AUUG...AUAC..G.U.GUGa...uCCAA.AGUUUA....................................................cGGAAAU.CACG.UUUCUUUUGACGACGG
NC_022236.1:1049347-1049475             -GGUUUACUU-CGAUUUC..........AGCCAA.U.U.U.CAA.A.C.CA...............................................UGC.AUCAAUUGUGAAUAUGAAA--GUCCGUU.GAGACGA..........................................-G-CU-GC.CGC.AUUG...AUAC..G.U.GUAa...uCCAC.AAUUUA....................................................cGGAAAU.CGCG.UUUCUUUUGACGACGG
NC_013928.1:1370953-1371081             -GAUUCACUU-CGACUUC..........AGCCAA.C.U.U.CAA.A.C.CA...............................................UGC.AUUAAUUGUGAAUAUGACA--AUCCAUU.CAUACGU..........................................-GCU--GC.UGC.AUUG...AUAC..G.U.GUAa...uCCAU.AAUUUA....................................................cGGAAAU.CACG.CUUUCUUUGACGACGG
NC_012470.1:1218701-1218829             -GGUUAACUU--CGAUUU..........CAGCAA.GcU.U.UAG.G.C.CA...............................................UGC.AUCAAUUGUGAAUAUGACAAGC--CAUU.CAUACGA..........................................-GCA--GC.UGC.AUUG...AUAC..G.U.GUGa...uCCAU.AGCUUA....................................................cGGAAGU.CACG.UUUUUUCUGACGACGG
NZ_CP010783.1:1169285-1169413           -GGUUUACUU--CAAUUU..........CAGCAA.G.UuU.CAA.A.C.CA...............................................UGC.AUCAAUUGUGAAUAUGAUA--AACCAUU.CAUACGA..........................................-GCA--GC.UGC.GUUG...AUAC..G.U.GUAa...uCCAC.AAUUUA....................................................cGGAAGU.CACG.UUUCUUUUGACGACGG
NZ_CP007208.1:1205633-1205761           --GGUUAAUGUCGAUUUC..........AGCUUU.U.U.U.CAA.A.C.CG...............................................UUC.AUAAGUCUUGAAUAACUCAUGUCGUGUU.GAC---G..........................................AG-CU-GC.UGC.AUUG...AUAC..G.U.GUAa...uCCAU.AAUUUA....................................................cGGAAAU.CACG.UUUUCUUUGACGACGG
NZ_CP014023.1:689726-689854             --GGUUAAUAUCGAUGUC..........AGCUUU.U.U.U.UAA.G.C.CA...............................................UUC.AUCAAACGAGAAUAACUCAUGUCAUGUU.GAC----g.....................................u...-G-CU-GC.AGC.AUUG...AUAC..G.U.GUGa...uCCAU.AAUUUA....................................................cGGAAAU.CACG.UUUACGUUGACGACGG
NC_004461.1:1383735-1383863             --GAUUGAUAUCAAUCUC..........AGCUUU.U.U.U.CAA.G.C.CG...............................................UUC.AUUAAACGUGAGUAGCUAAUGUCAUGUU.GAC--GU..........................................-G-CA-GC.CGC.AUUA...AUAC..G.U.GUAa...uCCAU.AAUUUA....................................................cGGAAAU.CACG.UUUGCGUUGACGACGG
NC_016941.1:1664850-1664978             -GGUUGAUAU-CGAUACC..........AGCUUU.U.U.U.CAA.A.C.CG...............................................UUC.AUUAAACGAGAGUAGCUCAUUUCAUGUU.GAC---G..........................................AG-CU-GC.UGC.AUUG...AUAC..G.U.GUAa...uCCAU.AAUUUA....................................................cGGAAGU.CACG.UUUACGUUGACGACGG
NZ_CP013114.1:1549717-1549845           -GGUUAACAU-CGAUUCC..........AGCUUU.U.U.U.UAA.A.C.CG...............................................UUC.AUUAAUCUUGAAUAGCUCAUGUCAUGUU.GACGUGC..........................................AG-C--UC.--C.AUUA...AUAC..G.U.GUAa...uCCAU.AAUCUA....................................................cGGAAAU.CACG.UUUUCUUUGACGACGG
NC_012121.1:1292925-1293053             -GGUUGAUAU-CGAUAUC..........AGCUUG.U.U.U.CAA.G.C.CG...............................................UUC.AUCAAUUUAGAGUAGCUCA--UACCGUG.GUUGCGA..........................................-G-CU-GC.UGC.AUUG...AUAC..G.U.GUAa...uCCAU.AAUUUA....................................................cGGAAAU.CACG.UUUUCUUUGACGACGG
NZ_CP012646.1:1461062-1461190           -GGUUAACUU-CGAUCUC..........AGCCAA.U.U.U.CAA.A.C.CA...............................................UGC.AUCAAUUGUGAGUAUGAAA--GUCCGUU.CAUACGA..........................................-GCUGCCG.CGU.UGAU...ACGA..G.U.GAU.....CCAC.AAUUUG....................................................cGGAAGU.CACG.UUUUUUCUGACGACGG
NZ_CP012366.1:1113383-1113511           -GGUUGAUGU-CGAUUUC..........AGCUAA.U.U.U.CAA.A.C.CA...............................................UGC.AUCAAUUUUGAGUAGCUCA--AGCCAUU.CAUACGA..........................................-GCUGCUG.CGU.UGAU...ACGA..G.C.GAU.....CCAC.AAUUUA....................................................cGGAAGU.CGCG.UUUCUUUUGACGACGA
NC_009332.1:1186869-1186997             -GGUUUACUU--CGAUUU..........CAGCAA.G.UuU.CAA.A.C.CG...............................................UGC.AUCAAUUGUGAGUAUGAUA--AACCGUU.CAUACGA..........................................-GCAGCCG.CGU.UGAU...ACGA..G.U.GAU.....CCAU.AGUUUA....................................................cGGAAAU.CACG.UUUUUUCUGACGGCGG
NZ_LT603683.1:3294464-3294592           -GGUUUACUU--CGAUGC..........CGGAAA.G.UuU.CAG.A.C.CG...............................................UGC.AUUAAACGGCUGUAAGAAA--GGCCGUU.CAUACGA..........................................-GCUGCGG.CAU.UGAU...ACGA..G.U.GAU.....CCAC.AGUUUG....................................................cGGAAGU.CGCG.UUUUUUCUGACGACGG
NZ_CP016543.1:2052942-2053072           -GCGGUUGAUGUCGAUGC..........CUGCAA.C.U.U.UUA.AuC.CG...............................................UGC.AUUAAACGGCUGUAUGAAA--UUUCGUU.CAUACGA..........................................-G-CU-GC.UGC.GUUG...AUAC..G.U.GUGa...uCCAA.AGUCUA....................................................cGGAAAU.CACG.UUUUUUGUUACGACGG
NC_012673.1:599220-599348               ---GGUUGAUGUCGAUUC..........CUGCAA.GcU.U.GAG.G.C.CG...............................................UGC.AUCAUACGGCUGUAUGAGA--GACCGUU.UGUACGU..........................................-G-CU-GC.CGC.AUUG...AUAC..G.U.GUGa...uCCAA.AGACGA....................................................cGGAAAU.CACG.UUUCUUCUGACGACGG
NZ_CP014140.1:2943877-2944005           -GAUUGACUU-CCAGUCC..........CGCCUC.U.U.U.CAG.A.C.CA...............................................UGC.AUAAAACGGCUAUAGGACA--AACCAUU.CAUACGA..........................................-GCU--GC.CGC.AUUA...AUAC..G.A.GUAa...uCCAC.AGUUUA....................................................cGGAAGU.CACG.CUUACGUUGACGGCGA
NZ_CM001792.1:2169910-2170038           -GGUUAAUAU--CAAUUC..........CAGCAA.C.U.U.UUAaU.C.CG...............................................UGC.AUUAAUUUGCUGUAAGAAAUAUCAUGC-.-AUACGA..........................................-G-CA-GC.AGC.GUUA...AUAC..G.U.GUAa...uCCAU.AAUUUA....................................................cGGAAGU.CGCG.UUUUUUCUGUCUGCGG
NZ_CP009575.1:1973705-1973833           -GGUUAAUGU--CAAUUC..........CAGCUA.A.U.U.UUA.A.GcCG...............................................UGC.AUUAAUUUGCUGUAUGAAAGAUCUUGC-.-AUACGA..........................................-G-CA-GC.CGC.AUUG...AUAC..G.U.GCAa...uCCAU.AAUCUA....................................................cGGAAGU.CACG.UUUCUUUUGACGACGA
NC_014925.1:1483086-1483214             ---GGUUAACGUCGAUAC..........CCGCUU.G.U.UuUAA.A.C.CG...............................................UUC.AUUAAACGAGAGUAACUCAUGUCGUGUU.GAC--GU..........................................-G-CA-GC.CGC.AUUG...AUAC..G.U.GUAa...uCCAU.AAUUUA....................................................cGGAAAU.CACG.UUUUCUUUGACGACGG
NC_014829.1:3406978-3407106             -GGUUCAUUU-CAAUACC..........AGACUG.C.U.U.UAA.A.C.CA...............................................UGC.AUGAAACGAUUAUAAGAUA--AUCCGUU.AAUACGU..........................................-G-CA-GC.AGC.GUUA...AUAC..G.U.GUAa...uCCAA.AGUUUA....................................................cGGAAAU.CACG.CUUUUUCUGUCUACGG
NZ_CM002692.1:2750814-2750942           -GGUUUACUU-CUACACC..........CGCUAA.U.U.U.CAA.A.C.CG...............................................UGC.AUAAAGCGGCUGUAGGAAA--GGCCGUG.GAUACGU..........................................-GCCGCUG.CGU.--UG...AUGC..G.C.GUAa...uCCAA.AGUUUG....................................................cGGAAAU.CGCG.UUUCCGUUGACGACGG
NC_015634.1:1974521-1974649             -GGUUCACUU-CAAUGCC..........GGCCUG.U.U.U.CAA.A.C.CG...............................................UGC.AUCAAACGGCUGUAGGAAA--GGCCGUU.GAUUCUU..........................................-GCCGCAG.CGU.--UA...AUAC..G.G.GUAa...uCCAC.AGUUUG....................................................cGGAAAU.CGCG.UUUUUUCUGGCGACGG
NZ_CP012712.1:3658931-3659059           -GGUUUACUU-CUACUCC..........UGCCAG.U.U.U.UAA.A.C.CG...............................................UGC.AUAAAACGGCUGUAUGAAA--GACCGUG.CGU-GCG..........................................UG-CU-GC.CGC.GUUA...AUGC..G.C.GUAa...uCCAA.AGCUUG....................................................cGGAAAU.CACG.CUUCCGUUGACGGCGG
NC_009328.1:2748561-2748689             -GGUUUACUU-CUACACC..........GGCCAG.U.U.U.CAA.G.C.CG...............................................UGC.AUGAGGCGGCUGUAGGACA--AGCCGUU.UUG-GCG..........................................AG-CU-GC.CGC.GUUGa.uACGC..G.C.GAU.....CCAU.AAUUUA....................................................cGGAAAU.CGCG.CUUCCGUUGACGACGG
NC_022080.4:2628166-2628294             -GGUUCACUU-CAACGCC..........GGCCUG.U.U.U.CAA.A.C.CG...............................................UGC.AUCAAACGGCUGUACGACA--AGCCGUU.UUGGCGG..........................................-GCC--GC.CGC.AUUG...AUGCggG.C.GAU.....CCAC.AAUUUG....................................................cGGAAAU.CGCG.CUUCCGUUGACGACGG
NZ_CP011058.1:530353-530481             -GGUUCACUU--CAACGC..........CGGCUUgU.U.U.CAA.G.C.CG...............................................AAC.AUGAACUUGCUGUAGGACA--GGCCGUU.UUGACGG..........................................-G-CA-GC.CGC.GUUG...AUGCgaA.C.GAU.....CCAC.AAUUUG....................................................cGGAAAU.CGCG.CUUCCGUUGACGACGG
NZ_CP009364.1:1518500-1518628           -GGUCGAUUU-CAACAGA..........AGCCUU.U.U.U.CAG.A.C.CA...............................................UUG.AUGAAACGGCUGUAAGACAGACCAUUCU.GACGUGC..........................................AGC---UG.CGU.--UG...AUAC..G.U.GCAa...uCCAC.AAUUGA....................................................cGGAAUU.GACG.CUUCCGUUGACGGCGG
NZ_CP013138.1:2234338-2234466           -GAUCGAUUU-CUACAGA..........AGUCUU.U.U.U.AAG.A.C.CA...............................................UUG.AUAAAACGGCUGUAAGACAGACCAUUUU.GACGUGA..........................................AGC---AG.CAU.UGAU...ACGU..G.C.AAU.....CCAU.AAUUGA....................................................cGGAAAG.UACG.UUUCUUCGCACGACGG
NC_007520.2:1818318-1818446             -GAUCCACUU--CAACAC..........CGGCUU.U.G.U.UCA.A.A.CC...............................................AGAaAUGAAACGGCUAUAUGUCA--UACCAUU.UAGACGU..........................................-GCU--GC.CGC.AUUA...AUAC..G.U.GCAa...uCCAU.AGACGA....................................................cGGAAUU.GACG.UUUUUUGUUACGACGG
NC_016612.1:4936760-4936888             -GGUCGAUUU-CAACAGA..........GGCUUU.U.U.U.CAG.G.C.CG...............................................UUG.AUGAAUUUGCUGUAAGAAA--UACCGUU.CUGACGU..........................................-GCUGCUG.CGU.UGAU...ACGC..G.C.AAU.....CCAC.AGUUGA....................................................cGGAACU.GACG.CUUUUUCUGACGACGG
NZ_CP015347.1:2222010-2222138           -GGUCGAUUU--CAAUAG..........AUGCUU.U.U.C.UUA.A.U.CC...............................................AUUgAUGAAACGGCUGUAAGACA--UGCCGUU.CUGACGA..........................................-GCUGCUG.CGU.UGAU...ACGC..G.C.AAU.....CCAC.AGCUGA....................................................cGGAACU.GACG.UUUUUUCUGACGACGG
NC_013446.2:3443320-3443448             -GGUCGAUUU-CGAUGGC..........AGCCUU.C.U.U.CAG.G.C.CG...............................................UUG.GCGAAUUGGCUGUAAGUCAGACCCAGUU.CACGUGC..........................................AG-C--AG.CGU.UGAU...ACGA..G.C.GAU.....CCAC.AGCUGA....................................................cGGAACA.CGCG.CUUCUUGGUACGACGG
NZ_CP011834.1:2077570-2077698           -GGUCGAUUU-CAAUGGC..........AGCCUU.U.U.U.CAG.G.C.CA...............................................UUU.GCGAAUUGGCUGUAUGUCA--GACCGCA.UUCACGG..........................................-GCCGCUG.CGU.UGAU...ACGC..G.C.GAU.....CCAC.AACUGA....................................................cGGAACA.CACG.UUUCUUGGCACGACGG
NZ_CP014222.1:2880615-2880743           -GGUCAACUU-CAAUACC..........UGCCUU.C.U.U.CAG.A.C.CG...............................................UUC.AUGAAACGGCUGUAGGCCAGACCGCACU.CACGGGA..........................................AGC---GG.CGU.UAAU...ACGC..G.C.AAU.....CCAU.AGGCGA....................................................cGGAACU.GACG.CUUCUUCUGACGACGG
NZ_CM002135.1:1218169-1218297           -GGUUUACUU--CAACGC..........CUGCUU.U.A.G.CUA.A.A.CC...............................................AGCgAUGAAACGACUGUAAGUU--GUACCGUU.GAU-GCG..........................................AGCCGCUG.CGU.UGAU...ACGA..G.C.GAU.....CCAC.AAUUGA....................................................cGGAAUU.CGCG.UUUUUUCGCACGACGG
NC_022524.1:3579116-3579244             -GGUUCACUU--CGAUG-cc.....ugcAACCUU.A.-.-.-AG.G.C.CA...............................................UGC.AUCAAACGGCUGUAAGAAA--GACCGUU.CAUGCGG..........................................-G-CA-GC.CGC.AUUGa.uACGA..G.U.GAU.....CCAU.AGUUUA....................................................cGGAAGU.CGCG.CUUUUUCUGGCGACGG
NZ_CP013652.1:3718708-3718836           -GGUUAACUU--CUACGC..........CGGCCA.GcU.U.CAG.A.C.CA...............................................UGC.AUCAGCUUGCUGUAGGACA--AACCGUU.UUGACGG..........................................-GCAGCCG.CGUuAAUA...CG-C..A.C.GAU.....CCAC.AGCUUG....................................................cGGAAAU.CGCG.UUUCUUUUGACGGCGG
NZ_CP009416.1:2209955-2210083           -GGUUUACUU-CGA----uac...ccgcAAGCUU.A.A.G.---.U.C.CG...............................................UGC.AUUAGACGGCUGUAAGAAA--GGCCGUU.UGUACGA..........................................-GCAGCUG.CGU.UGAU...ACGU..G.U.AAU.....CCAU.AGCUUA....................................................cGGAAGU.CACG.CUUCUUCUGACGACGG
NC_016784.1:2804336-2804464             -GGUUUACUU-CG-----augc..cugaAAGCUU.A.A.-.--G.A.C.CG...............................................UGC.AUUAAACGGCUGUAAGAAA--GACCGUU.CAUACGU..........................................-GCAGCAG.CGUuAAUA...CG-A..G.U.GAU.....CCAA.AGCUUA....................................................cGGAAAU.CACG.UUUUUUCUGACGGCGG
NZ_CP010075.1:2539155-2539283           -GGUUUACUU-C------gauaccagaaAGCUUU.A.A.G.CCA.-.-.--...............................................UGC.AUUAAACGGCUGUAAGAAA--GACCGUU.CAUACGA..........................................-GCUGCAG.CGU.UGAU...ACGA..G.U.GAU.....CCAU.AGUUUA....................................................cGGAAGU.CACG.UUUUUUCUGACGACGG
NZ_CP016028.1:1387675-1387793           -----GAUUU--CAGCGA..........-CUCUU.A.A.A.CCG.-.-.--...............................................UGC.AUUAAUUGGCUGUAUGAGA--UGUUGUU.CAUACGA..........................................-G-CA-GC.AGC.AUUG...AUAC..G.A.GCAa...uCCAU.AACUUA....................................................cGGAAGU.CACG.UUUACGUUGACGACGA
NC_013791.2:2922227-2922355             -GGUUUACGU--------ugauuucagcAAGCUU.A.-.-.-AG.U.C.CG...............................................UGC.AUUAAACGGCUGUAUGAAA--GACCAUU.CAUACGA..........................................-GCA--GC.UGC.GUUG...AUAC..G.U.GUAa...uCCAA.AGUUUA....................................................cGGAAAU.CACG.UUUCUUUUGACGACGA
NZ_CP012600.1:2094352-2094480           -GGUUCACUU-CGAUUU-ca.....gcaAGCUUU.A.A.G.CC-.-.-.-A...............................................UGC.AUUAAACGGCUGUAAGAAA--GACCGUU.CAUUCGC..........................................-G-CU-GC.UGC.AUUA...AUACgaG.U.GAU.....CCAA.AGCUUA....................................................cGGAAAU.CGCG.UUUUUUCUGACGGCGA
NZ_CP012152.1:2200842-2200970           -GGUUUACUU--CGAUU-ccu....gcaAGCUUU.A.A.U.CCG.-.-.--...............................................UGC.AUUAAACGGCUGUAAGAAA--GACCGUU.CAU----..........................................-G-CGCGC.UGC.AGCGuuaAUGC..G.C.GUAa...uCCAA.AGUUUG....................................................cGGAAGU.CGCG.UUUGCGUUGGCGACGA
NZ_CM001373.1:3165561-3165683           ---------GGUCAAUUG..........AUGCUU.U.U.U.UCA.A.C.CC...............................................AUCaAUCAAGCGACUGUAUGAUA--AACCGCA.CUCACGA..........................................-G-CU-UG.CGC.AUUA...AUAC..G.U.GUAa...uCCAU.AAUGCA....................................................cGGAAUU.GACG.UUUUUUCUGGCGUCGG
NZ_CP004006.1:2478008-2478131           ------AGUU-CAAUGGC..........AGCUUU.U.U.U.CAA.A.C.CA...............................................UUC.AUCAAACGACUGUAUGAAA--GUCCACA.CUCACGA..........................................-GCUUGUG.C--.AUUA...AUCC..U.U.GUAa...uCCAU.AACGCA....................................................cGGAAUU.GACG.UUUUCUUUGUCGACGA
NC_023134.1:3617262-3617390             -GGUUUACUU-CAAUACC..........UGCCAG.C.U.U.CAG.G.C.CA...............................................UGC.AUCAUUUUGCUGUAAGAAA--UACCGUU.CAU-GCG..........................................AG-CGGCAgCAUuAAUG...CG-A..G.U.GAU.....CCAC.AGUUUG....................................................cGGAAAU.CACG.UUUCCGUUGACGACGG
NZ_CP014159.1:295858-295986             --GGUUAAUAUCAAUAUU..........GGCUUG.A.U.G.UAA.A.C.CA...............................................UUC.AUUAAACGGCUGUAGCUCA--AUCCGUU.CACACGA..........................................-G-CUGC-.AGC.AUUG...AUAC..G.U.GUGa...uCCAU.AAACGA....................................................cGGAAGU.CACG.UUUUCUCUUCCGACGA
NC_015496.1:2379985-2380107             -GCUCGAUUC-----CAU..........UUGCUU.U.U.A.CUU.U.C.CC...............................................--C.AUAAACUGAGAAUAAGACA--UACCGUG.CAUACGA..........................................-G-CA-CC.CGC.AUUA...AUAC..G.A.GUAa...uCCAU.AAUGAA....................................................cGGAAAU.UUCU.UUUAUUCUGACGACGG
NC_007298.1:2871599-2871727             -GGUCAACUU-CGAUAUU..........GGCCUU.C.U.U.CAG.A.C.CG...............................................UUC.AUGAAGGUGCUGUACUUCAUGCCCAGCU.CAC---G..........................................AG-CUGCG.-GC.AUUGa.uACGG..G.C.GAU.....CCAC.AAGGAA....................................................cGGAACU.GGCG.CUUGCGUUGACGACGG
NC_017964.1:2195419-2195547             -GGUCCAGUU-CAAUAGC..........GGCCUU.U.U.U.CAG.U.C.CG...............................................-GCgAUAAAUACACUGUAGGUCA--UGCCGUU.UUCACG-..........................................-GACU-GC.CGC.GUUG...AUACgcG.U.AAU.....CCAA.AGAGCA....................................................cGGAAUG.UACG.UUUCUUAUUGCGACGG
NC_010531.1:877165-877293               -GGUCGAGUU-CGAUCGC..........AACCUU.C.U.U.CAU.A.C.CA...............................................UUC.AUGAAUACGCUAUAGGUCACGUCAUGCU.GAC--GA..........................................--ACU-GC.CGC.GUUG...AUAC..G.A.GCAa...uCCAC.AAAGCA....................................................cGGAAUA.CACG.UUUCUUGUUGCGACGG
NC_015497.1:2991366-2991494             -GAUCGAUUU-CAACAGA..........UGCCUU.C.U.U.AAG.A.C.CG...............................................UUA.AUGAAACGGCUGUAAGACAUA-------.-------ccauuu...........................ugacgc...------GC.CGC.AGCAuugAUAC..G.U.GCAa...uCCAC.AAUUGA....................................................cGGAAUU.GACG.UUUCUUCUGACGACGG
NZ_LN794158.1:1123055-1123183           -GAUCCACUU-CAAUCGC..........GGCUUU.C.U.U.CAA.A.C.CA...............................................UUC.AUGAAACGGCUAUAAGUCAAAC------.-------cacauuca.......................cgugaacc...------AG.CGUuAAUA...CG-C..G.C.GAU.....CCAC.AAUGUA....................................................cGGAAUU.GACG.UUUCUUUUGACGACGG
NC_017668.1:2697983-2698111             -GGUUUACUU-CAAC---acc....agcAAGCUU.U.A.A.CCC.-.-.--.............................................g.UGC.AUAAGACGGCUGUAAGAAAUGU------.-------cauuugu.........................acgugcu...------GC.CGC.GUUA...AUAC..G.U.GCGa...uCCAA.AGUCUG....................................................cGGAAAU.CACG.UUUUUUCUGACGACGG
NZ_CP010783.1:1153034-1153157           -GCCAUAUUCACCACUAC..........CAGCAU.G.A.C.CUG.U.C.AG...............................................UUC.UGCACUGAGCAAAGCCCCAUCCUU----.-------gugucg...........................uguaaa...-----AAU.UGC.----...UUUA..A.U.CAU.....CUAG.AAAUUA.....................................................AGCGUU.GAUU.GCGUUGAUGACAACUU
NZ_CP013237.1:813376-813500             -GCCGUACUCACCAGAUC..........CAGCAU.G.A.C.CAG.U.C.AG...............................................CUC.AACGCUUUCCAGUAUGCCC-UUACGGCG.AAU-AAA..........................................UG-UUGCU.UGA.AUCA..uAUCA..G.U.UUA....uCU--.----UA.....................................................AGCGUU.GAUA.GCUUUGAUAACAACUU
NC_016826.1:1181173-1181298             -GCCAUAUUCACCACUAC..........CAGCGU.G.A.C.CAG.U.C.AG...............................................UUC.AACACUUUC-UAAGUGACCUUUGCGGCG.AAUAAAA..........................................-G-UUGCU.UGA.AUCA...UG-A..G.A.AUG.....CU--.AAAUUA.....................................................AGCGUU.GAUA.GCGUUGAUAACAACUU
NC_022246.1:928655-928787               -GCCGUAUUCGCCACUUU..........CGGCGU.G.U.C.CAG.U.A.AU...............................................UUC.UGCACUCCUCAGCUCACCAUCUUCGGCU.CGUUCAA..........................................AGACUGCU.UGU.AUCA...UGUG..C.U.CUC.....CUUAaAAAUUA.....................................................AGCAUU.GAUU.GCAUUGAUGACAACCU
NZ_CP012648.1:2082490-2082621           -GCCGUAUUCGCCGCUUC..........CGGCGU.G.U.C.CAG.U.A.AU...............................................CUC.UGCACAUCUCAGUUCGCCAUCCUCAGCU.CUCUCAA..........................................AGACUGCG.UGU.AUCA...UGUG..U.U.CUC.....CUGA.AAAUUA.....................................................AGCGUU.GAUC.GCGUUGAUGACAACCU
NZ_CP013145.1:1816904-1817032           ------------------..........CGUCGU.C.A.A.CGU.A.A.AC...............................................GUCaAU--UCCGUCAACUUUGGAUCGCUCGUA.UUAACGC..........................................AG-CAGCU.CGU.AUAA...-AUG..G.U.UUA.....UCUU.------acagcaaauucauuaaugg..............ucuuaaaaaggcuacuauu.GAAAUU.GAUC.G---------------
NC_009253.1:1755586-1755714             ------------------..........---CGU.C.G.U.CAG.A.A.GA...............................................AAC.GUGAU--UUCCGUAAGCUUUGGAUUGCU.CGU----auua...............................acgc...AGCCA-CU.CGC.AUGA...ACGG..G.U.UGU....cCUAC.A-----gccguuuuaucaacggu..................cugaaaaaagcuggugu.AGAGGU.AAAC.CG--------------
NC_018065.1:1328561-1328689             ------------------..........---CGU.C.G.U.CAA.A.A.GA...............................................AAC.GUGAUU--UCCGUAAAUUAUGGAUCACUcGUAUC--a.....................................augcAGCUG-CU.CGC.AUGA...A-CG..G.U.UUA.....UCUU.A-----cucucguuuaaugcacgg...............cuuaaaaguagcagguauc.GAAGUU.AACC.G---------------
NZ_LN774769.1:923508-923636             ------------------..........---CGU.C.G.U.CAA.A.A.GA...............................................AAC.GUGACUU--CCGUAAAUUAUGGAUUGCAcGUAUCA-au..................................gca...-G-CAGCG.CGU.AUCA...A-CG..G.U.UUG.....UCAU.A-----uucuaaaaugaugcacgg...............uuugaaauuagcugagauc.GAAGUU.AACC.G---------------
NC_022606.1:679200-679328               ------------------..........---CGU.C.G.U.CAA.A.A.GA...............................................AAC.GUGAUU--UCCGUAAAUUAUGGAUCGCU.C------guauu.............................aaugc...AG-CUGCU.CGU.U---...----..-.-.---.....----.------ugaacaacaugagcuacagcacuuuaaugcauggucuuaaauuagcuggaau.-----U.GAAG.UUAACCG---------
NZ_CP009888.1:2174697-2174825           ------------------..........---CGU.-.-.-.---.-.-.--cgcgcuaagaaacguacuuuccgucaauuauggauugcacguauca.---.---ACGCGGCUGCACGUCA--GAACGGU.CUAUCUU..........................................ACA---GC.CGU.UUCA...UUAA..-.C.GGU.....CU--.----UA.....................................................AGAAGU.CA-U.CUGUUGAAAUCGAUCG
#=GC SS_cons                            :<<<<_____________..........>>>><<.<.<.-.-<<._._.__...............................................>>-.->>>>,,,,,,,,,,,,,,,,,,<<<<<._______..........................................>>->>>,,.<<<.<<<<...<<<<..-.<.<--.....<<__.______.....................................................>>----.>>->.>>>->>>>->>>::::
#=GC RF                                 aGccgUAcUuGCCAcUUC..........cggCgu.g.a.c.Cag.a.A.au...............................................uuC.aucacucgUCAGUacGccAUcuUCcGcU.gauuCaA..........................................AgACgGcg.cGu.Auca...aguc..g.c.gUc.....CcAc.AAuUUA.....................................................gGaaUU.cgcg.gcuUugaUGaCgACgg
//
